# Supplementary material for: Transcriptomics and Metabolomics Integration Reveals Redox-Dependent Metabolic Rewiring in Breast Cancer Cells
Source: Cancers (Basel). 2021 Oct 9;13(20):5058. doi: 10.3390/cancers13205058 (PMC8534001; doi:10.3390/cancers13205058)
Supplement: Supplementary file 1 [file cancers-13-05058-s001.zip]

Archive with 10 entries (9 files):
- cancers-1387848-SI/
- cancers-1387848-SI/cancers-1387848-supplementary.pdf
- cancers-1387848-SI/cancers-1387848-WB.pdf
- cancers-1387848-SI/File S1.xlsx
- cancers-1387848-SI/File S2.pdf
- cancers-1387848-SI/File S3.xlsx
- cancers-1387848-SI/File S4.xlsx
- cancers-1387848-SI/File S5.xlsx
- cancers-1387848-SI/File S6.xlsx
- cancers-1387848-SI/File S7.pdf
