# Supplementary material for: Transcriptomics and Metabolomics Integration Reveals Redox-Dependent Metabolic Rewiring in Breast Cancer Cells
Source: Cancers (Basel). 2021 Oct 9;13(20):5058. doi: 10.3390/cancers13205058 (PMC8534001; doi:10.3390/cancers13205058)
Supplement: Supplementary file 1 [file cancers-13-05058-s001.zip › cancers-1387848-SI/File S1.xlsx]

## Sheet: MCF102A vs MDA-MB231
SAMPLES	GROUP	4-Hydroxyphenylpyruvic acid	L-Tyrosine	Beta-Alanine	CDP	Cytidine triphosphate	2 4-diamino-N10-methylpteroic acid (DAMPA)	Deoxyuridine	Deoxycytidine	dCTP	dCMP	D-2-Hydroxyglutaric acid	Folate	5-Methyltetrahydrofolate	L-Acetylcarnitine	Glycine	Hydrogen sulfite	Pyruvic acid	Butyric acid	L-Alanine	Sulfate	Succinic acid semialdehyde	Acetoacetic acid	3-methyl pyruvic acid	4-amino-butanoic acid	Dimethylglycine	L-Serine	(S)-1-Pyrroline-5-carboxylate	L-Proline	Fumaric acid	5-oxo-pentanoic acid	Succinic acid	L-Cysteine	(S)-2,3,4,5-Tetrahydropiperidine-2-carboxylate	D-1-Piperideine-2-carboxylic acid	Pyroglutamic acid	L-1-Pyrroline-3-hydroxy-5-carboxylate	L-Pipecolic acid	L-Glutamic gamma-semialdehyde	4-Hydroxyproline	Glutaric acid	Ornithine	L-Aspartic acid	L-Malic acid	L-Homocysteine	Acetylphosphate	3-oxo-5S-amino-hexanoic acid	Allysine	2-Keto-6-aminocaproate
10A CTRL 1_001	10A CTR		181477	28284	2649		1540		113062			14944	19057		21657	2034	29532	57639		28284	10857	11567	11567	11567	23851	23851	1229	7505	44301	53961		4215	3073	2788	2788	354446	354446	2236	10769	10769		6104	13110	37795		1160	8547	8547	8547
10A CTRL 1_002	10A CTR	3189	186812	31992	2610		1374		102232			17080	22296		24339	2395	35429	213559		31992	14976	21803	21803	21803	24392	24392	1207	8191	50644	63243	2660	3905	2576	2714	2714	392798	392798	2038	10225	10225		5346	13116	202401		1086	10562	10562	10562
10A CTRL 1_003	10A CTR	3235	187517	27776	2708		1661	1027					21013			2461	33803	219046		27776	19319				26845	26845	1028	10213	57724	54132	3263	4620	3023	3347	3347	382485	382485	2861	10188	10188		5830	15351	199717		1298	15977	15977	15977
10A CTRL 2_001	10A CTR		66179	10213			1580		33340			4320	8109		7023	2911	10041	44695		10213					24446	24446	1784			61487			1458	2778	2778	347095	347095				993	5763	21009			1601	5075	5075	5075
10A CTRL 2_002	10A CTR	1910	9508	12716									1216		2961	1061	2114	19401		12716					30579	30579	1162		1396	4470						27000	27000				1138	6357	28551	19182
10A CTRL 2_003	10A CTR	2043	58451	16868									6690		5128	4079	3704	232977		16868					42788	42788	2369			62055				1312	1312	319444	319444				1807	8047	37583	231056		1757	3506	3506	3506
231 CTRL 1_001	231 CTR	2049	138977	9116		906	949		37855			8955	30263		17258	1922	8344	86399	902	9116	12250	12672	12672	12672	30852	30852		6651	35976	23741	5445	4425	5000	4293	4293	447676	447676	2968	18446	18446	1638	2248	4702	81507	1054	890	86483	86483	86483
231 CTRL 1_002	231 CTR	2085	149518	7469			1149		37917			14048	29946		16203	1772	8525	103936	914	7469	16229	14133	14133	14133	29555	29555	753	6693	34944	24255	6818	5723	4847	3937	3937	460298	460298	3117	16026	16026	1927	2020	4903	99704	1115	872	86810	86810	86810
231 CTRL 1_003	231 CTR	2302	150549			932	1248		42618			10301	31902		17371	1934	8639	108378	951		15061	14728	14728	14728	29068	29068		7038	35813	23924	7139	6314		3774	3774	515997	515997	3252	17696	17696	2102	1985	4923	104368	1097	1064	87545	87545	87545
231 CTRL 2_001	231 CTR	725	55182	12266	1326			1007	357039	3198	9527	14313	9960	809	8805	1671	17691	109710		12266	541318	14466	14466	14466	26832	26832	2931	2400	2428	36321	2636			3447	3447	594850	594850	1321	28341	28341	3090	5506	3104	107954	674		66716	66716	66716
231 CTRL 2_002	231 CTR	813	56310	12976	1318			1053	350937	4999	9499	13919	9889	767	8884	1904	18533	111630		12976	533704	14171	14171	14171	27911	27911	2997	2512	2562	36488	2559	1445		3131	3131	603661	603661	1550	28111	28111	2951	5430	2979	109902	814		69147	69147	69147
231 CTRL 2_003	231 CTR	748	57151	13709	1425			1051	359824	4843	9019	14789	10089	822	8025		19989	113220		13709	514542	14708	14708	14708	24114	24114	3299	2404	2656	36781	2851	921		3258	3258	608870	608870	1438	28022	28022	3610	5348		111818	774		68903	68903	68903
[truncated: 88 more columns]

## Sheet: shCTR vs shCtBP2
SAMPLES	GROUP	4-Hydroxyphenylpyruvic acid	L-Tyrosine	Beta-Alanine	CDP	Cytidine triphosphate	dUDP	2 4-diamino-N10-methylpteroic acid (DAMPA)	Deoxyuridine	Deoxycytidine	dCTP	dCMP	D-2-Hydroxyglutaric acid	Folate	5-Methyltetrahydrofolate	L-Acetylcarnitine	Glycine	Hydrogen sulfite	Pyruvic acid	Butyric acid	L-Alanine	Sulfate	Succinic acid semialdehyde	Acetoacetic acid	4-amino-butanoic acid	Dimethylglycine	L-Serine	(S)-1-Pyrroline-5-carboxylate	L-Proline	Fumaric acid	5-oxo-pentanoic acid	Guanidoacetic acid	Succinic acid	L-Cysteine	(S)-2,3,4,5-Tetrahydropiperidine-2-carboxylate	D-1-Piperideine-2-carboxylic acid	Pyroglutamic acid	L-1-Pyrroline-3-hydroxy-5-carboxylate	L-Pipecolic acid	L-Glutamic gamma-semialdehyde	4-Hydroxyproline	Creatine	Glutaric acid	L-Asparagine	Ornithine	L-Aspartic acid	L-Malic acid	L-Homocysteine	Acetylphosphate
shCtBP2_001	shCtBP2	1278	82595			481		610		41762			5594	10922		29620	1788	8832	327211	552		6479	16138	16138	35507	35507	994	1824	10849	72687	2628	632	4485	5512			564966	564966	3366	33189	33189		1044		1128	8856	326174	1251	682
shCtBP2_002	shCtBP2	1382	81406			504		655		40418		1153	5639	11188		31205	1730	8007	273000	576		6107	15716	15716	9511	9511	948		11150	63990	2804	547	4450	5531	1296	1296	545910	545910	3559	32290	32290		1040		1073	7387	271356	1278	563
shCtBP2_003	shCtBP2	1355	82183		698	458		695		38572		1246	5562	11361		30281	1630	8705	209397	550		7144	14849	14849	9967	9967	858	1985	11345	58139	2787	453	4022	5561			500392	500392	3493	31060	31060		1040		1163	6835	207482	1294	469
sh CTRL_001	sh CTR	1003	64403	36959	973		1029		2182	384369	1285		44424	11822	1434	12205	2400	27648	432881		36959	753150	46819	46819	74345	74345	2228		7696	54150	2235		4030	579	3521	3521	1397798	1397798	1960	67215	67215		6786	648	2301	22563	430286	1146	1344
sh CTRL_002	sh CTR	882	63601	38724	961	1021	1198		2278	387493	1438	25828	42113	11353	1385	10293		21538	407191		38724	695779	44275	44275	73707	73707	2438		7881	54241			3216		3300	3300	58256	58256	1846	68167	68167		7753		2364	21895	404354	701	1296
sh CTRL_003	sh CTR	878	62057	39047	909		945		2130	389130	1451	24421	38663	10847	1353	11943	2281	24967	402931		39047	658156	40739	40739	73458	73458	1048	722	7541	51471	2275				3419	3419	60549	60549	1889	67572	67572	569	7776	678	2372	23529	399981	710	1267
[truncated: 95 more columns]

## Sheet: CTR vs HIPP
SAMPLES	GROUP	(4S)-4-Hydroxy-2-oxoglutarate	(S)-1-Pyrroline-5-carboxylate	(S)-2,3,4,5-Tetrahydropiperidine-2-carboxylate	10-Formyltetrahydrofolate	2 4-diamino-N10-methylpteroic acid (DAMPA)	2-Keto-6-aminocaproate	3-Hydroxy-3-methylglutaryl-CoA	3-Hydroxyanthranilic acid	3-oxo-5S-amino-hexanoic acid	3-oxo-5S-amino-hexanoic acid.1	3-Phosphoglyceric acid	3-Sulfinato-L-alaninate	4-amino-butanoic acid	4-Hydroxy-L-glutamic acid	4-Hydroxyphenylpyruvic acid	4-Hydroxyproline	5,10-Methenyltetrahydrofolic acid	5,10-Methylene-THF	5-Formimino-THF	5-Methyltetrahydrofolate	5'-Methylthioadenosine	5-oxo-pentanoic acid	6-Phosphogluconic acid	6-Phosphonoglucono-D-lactone	Acetic acid	Acetoacetic acid	Acetyl-CoA	Acetyl-CoA (3)	Acetyl-CoA (4)	Acetylphosphate	Adenine	Adenosine	AMP	Adenosine triphosphate	Adenylsuccinic acid	ADP	AICAR	Allocystathionine	Allysine	Beta-Alanine	Beta-D-Glucose 6-phosphate	beta-nicotinamide D-ribonucleotide	Butyric acid	Butyryl-CoA	CDP	cis-Aconitic acid	Citric acid	Citrulline
10A CTRL 1_1	10A CTR		824	581		742	475		795		475	1557	1930	110441			1008	934			767	2554	713	1535		431	577				616	6539	61422	5577					1041	475	3135	13634	676	17397		1161
10A CTRL 1_2	10A CTR		864	559		711	481		1652		481	1543	1816	104876		1353	1083	800	543		412	2466	987	1731		420	650					4340	2126	5357					919	481	3469	13482	429	16317		1161	2487	1371
10A CTRL 1_3	10A CTR		808	528		735	501		1565		501	1479	1924	539		1749	1182	635			391	2495	815	382	399	469	621					6296		4850			26299	3107	952	501	2177	13258	591	12673		1720	2327	1320
10A CTRL 2_1	10A CTR	1077	742	593	423		489	429	1756		489	903	2249	124406		1979	1207	413		512	1076	2052	1540	429	474	576	596	655			804	13853	1533	13265			48812	2178		489		29793	414	8458		2825	7150	1255	426
10A CTRL 2_2	10A CTR	1362	673	627	477		412	397	1088		412	944	2162	414		1815	1317	471		495	1301	2006	1626	432	475	595	654	642			639	12898		12971			39639	2161	425	412	3215	28776	435	6963		2554	7471	1150	443
10A CTRL 2_3	10A CTR		713	622	458			447	1147			831	2055	437			1151	571			1020	1893	1541	470		638	626	657			736	12097	1566	12481			43654	2101				28483	823	477		2797	7334	1239
10A HIPP 1_1	10A HIPP	838	1021	733		1727	661		1098		661	1380	2324	495		2344		549	506	613	561	2662	1022	930		626	736				782	4284	1932	6595	506		57631	4442	711	661	3882	14772	1217	9207		2855	4460	1857
10A HIPP 1_2	10A HIPP		960	738		1666	593	607	1776		593	1381	2245	547		2629	1183	600	484	644	709	2757	1040	874		752	716	437			797	5594	1869	6522	616		64383		695	593		14389	581	9344		2782	4612	1822
10A HIPP 1_3	10A HIPP	1112	942	733		1635	692		1724		692	1315	2226	600		2642		666	500	695	1101	2637	945	836		630	825					5769	1857	6265	467		66033	4195	722	692	3983	14385	1231	3969		2819	4599	2076
10A HIPP 2_1	10A HIPP		909	668	905		490	525	989		490		2350	488	449	1953		801		552	1157	2171	1491	581			683	776			4588	11664		18610				2349	484	490		29597	434	4150		2495	9852	1265
10A HIPP 2_2	10A HIPP	647	820	747	859		519		918		519		2417	509		1719	1349	702		610	702	2225	1540	636			718	761			6413	11710		17208			8226	2449	492	519	3461	28706	1105	3824		2368	9840	1299
10A HIPP 2_3	10A HIPP		745	675	901		481		807		481	1103	2599	571			1252	745	580	604	974	2160	1409	711		449	757	667			4355	11319	64813	16395			35117	2382	564	481	3493	28342	508	4061		2480	9800	1303
231 CTRL 1_1	231 CTR	1281	317	1152			887		607		887	17231	4882	771			1041	378			1222	710	844	1782		622	2421					16802	6078	1221	313			5249	500	887	6700		1140	1648		2092		1213	5921
231 CTRL 1_2	231 CTR		367	1126			870		742		870	18494	4731	852	334	2383	1255	494	518		1190	598	771	1417		617	2943					21525	5712	7638			6503	3850	439	870	5868	2351	1476	670		2010		1253	5561
231 CTRL 1_3	231 CTR		341	965			796		774		796	18248	4470	717		2278	1345	1396	898		1157	523	352	321		575	3192					20420		7762			5672		409	796	4992	2345	1542	1047		1835	1598	1697	5159
231 CTRL 2_1	231 CTR		483	1218			1015		648		1015		5005	861			1081	815	1907		1197	783	979	449		830	2988				670			1519	338		12178			1015	2244		1495	1302		2296	3224	1944	5820
231 CTRL 2_2	231 CTR	453	480	1108			882		587		882	16271	4745	780		2240	1307	536	704		1496	654	931	400		652	3066					28992		1205	361		9560	4011		882	6091	2309	1644	1226		2338	3033	2414	5890
231 CTRL 2_3	231 CTR		396	907			889	524	522		889		4295	226136				1106	520		1068	532	412	479		683	3112				589	25528	4945	1302			7581		321	889	5418	2243	1525	1155		1951	2972	1809	5692
231 HIPP 1_1	231 HIPP	3065	741	2301			1953		1035		1953	25539	8823	461472				744	3551		1622	1149	1270	2622		735	7093					119099	1682	39244			8038	8588	1051	1953	11160	5398	1413	1048		988	6759	2442	15853
231 HIPP 1_2	231 HIPP	1536	681	2037			1941		1488		1941	21790	8043	465733			3588	633	3403		1697	1099	1285	1489		791	6424					103104		33463	692		8094	6800	1037	1941	10279	5434	1451	1224		3033	6330	3322	16441
231 HIPP 1_3	231 HIPP	1709	703	1814			1814		1084		1814	17475	7555	460199		2946	3696	3780	3095	654	1416	835	993	1250		718	5986					90058		30708			5209	7363	1044	1814	10174	5530	1586	912		1944	11813	2596	15742
231 HIPP 2_1	231 HIPP	1362	985	2090			2063		1111		2063	24706	8789	475223	653	3159		732		811	1446	1144	1379	1567		1193	7270				725	70181		2132	884		2939	8205	1130	2063	10753	5842	2208	1597		2955	5046	4008	15236
231 HIPP 2_2	231 HIPP	1825	875	1890			1871	994	869		1871	22124	8551	470076		3174	3006	4227	3066	905	1711	1141	1216	1692		981	6971					64436		21435	1034		6029	9101	1293	1871	10080	5896	1792	3033		2415	8965	3494	8308
231 HIPP 2_3	231 HIPP	1664	871	1670			1795	1059	943		1795	19571	8026	461230			2849	646	3068	904	1442	919	1189	1813		1121	6158					62453	11326	19994	1067		5677	8411	1353	1795	4927	5631	2123	2811		1759	4341	3027	7904
[truncated: 117 more columns]

## Sheet: CTR vs P4
SAMPLES	GROUP	(4S)-4-Hydroxy-2-oxoglutarate	(S)-1-Pyrroline-5-carboxylate	(S)-2,3,4,5-Tetrahydropiperidine-2-carboxylate	10-Formyltetrahydrofolate	2 4-diamino-N10-methylpteroic acid (DAMPA)	2-Keto-6-aminocaproate	3-Hydroxy-3-methylglutaryl-CoA	3-Hydroxyanthranilic acid	3-oxo-5S-amino-hexanoic acid	3-oxo-5S-amino-hexanoic acid.1	3-Phosphoglyceric acid	3-Sulfinato-L-alaninate	4-amino-butanoic acid	4-Hydroxy-L-glutamic acid	4-Hydroxyphenylpyruvic acid	4-Hydroxyproline	5,10-Methenyltetrahydrofolic acid	5,10-Methylene-THF	5-Formimino-THF	5-Methyltetrahydrofolate	5'-Methylthioadenosine	5-oxo-pentanoic acid	6-Phosphogluconic acid	6-Phosphonoglucono-D-lactone	Acetic acid	Acetoacetic acid	Acetyl-CoA	Acetyl-CoA (3)	Acetyl-CoA (4)	Acetylphosphate	Adenine	Adenosine	AMP	Adenosine triphosphate	Adenylsuccinic acid	ADP	AICAR	Allocystathionine	Allysine	Beta-Alanine	Beta-D-Glucose 6-phosphate	beta-nicotinamide D-ribonucleotide	Butyric acid	Butyryl-CoA	CDP	cis-Aconitic acid	Citric acid	Citrulline
10A CTRL 1_1	10A CTR		824	581		742	475		795		475	1557	1930	110441			1008	934			767	2554	713	1535		431	577				616	6539	61422	5577					1041	475	3135	13634	676	17397		1161
10A CTRL 1_2	10A CTR		864	559		711	481		1652		481	1543	1816	104876		1353	1083	800	543		412	2466	987	1731		420	650					4340	2126	5357					919	481	3469	13482	429	16317		1161	2487	1371
10A CTRL 1_3	10A CTR		808	528		735	501		1565		501	1479	1924	539		1749	1182	635			391	2495	815	382	399	469	621					6296		4850			26299	3107	952	501	2177	13258	591	12673		1720	2327	1320
10A CTRL 2_1	10A CTR	1077	742	593	423		489	429	1756		489	903	2249	124406		1979	1207	413		512	1076	2052	1540	429	474	576	596	655			804	13853	1533	13265			48812	2178		489		29793	414	8458		2825	7150	1255	426
10A CTRL 2_2	10A CTR	1362	673	627	477		412	397	1088		412	944	2162	414		1815	1317	471		495	1301	2006	1626	432	475	595	654	642			639	12898		12971			39639	2161	425	412	3215	28776	435	6963		2554	7471	1150	443
10A CTRL 2_3	10A CTR		713	622	458			447	1147			831	2055	437			1151	571			1020	1893	1541	470		638	626	657			736	12097	1566	12481			43654	2101				28483	823	477		2797	7334	1239
10A P4 1_1	10A P4		1079	645	614	694	499	589	687		499		1403	417	525	1533		1178	1144	708	760	2899	1594	824		793	967				4730	6396	65492	872	544			3654	916	499	2583	7193	465	3372		782	6603
10A P4 1_2	10A P4	998	1012	654	576	744		549	1250				1471	457	577	1128		976	990	679	792	2903	2277	955		844	1011				4604	3944	66921	1219	2048		8392	3152	1098		2485	6951		4561		804	6930	1676
10A P4 1_3	10A P4		977	603	526	686		541	1363			1769	1580	102766	534	1842		990	843	692	675	2673	725	596		669	568					6759	65444	1184	2404		11417	3487	1036			7371		14929		951	6877
10A P4 2_1	10A P4		914	608	592		700	586	1198		700	895	1879	121830				913	819	725	759	2473	1006	809		447	560					7378		1690	3229		8616	3216	730	700	3633	10468	835	15325		2421	24562	1417
10A P4 2_2	10A P4		865	643	594		819		888		819	1004		123285		1200		838	878	648	601	2378	1036	870		425	728				1608	6173	65710					3240	811	819		11403	1087	15405		2365	25562	1465
10A P4 2_3	10A P4		816	607	513		563	593	859		563	999	1820	122000		1228	768	1016	969	670	623	2397	984	833		449	614										12550	2356	816	563	4234	12045	1028	13887		2449
231 CTRL 1_1	231 CTR	1281	317	1152			887		607		887	17231	4882	771			1041	378			1222	710	844	1782		622	2421					16802	6078	1221	313			5249	500	887	6700		1140	1648		2092		1213	5921
231 CTRL 1_2	231 CTR		367	1126			870		742		870	18494	4731	852	334	2383	1255	494	518		1190	598	771	1417		617	2943					21525	5712	7638			6503	3850	439	870	5868	2351	1476	670		2010		1253	5561
231 CTRL 1_3	231 CTR		341	965			796		774		796	18248	4470	717		2278	1345	1396	898		1157	523	352	321		575	3192					20420		7762			5672		409	796	4992	2345	1542	1047		1835	1598	1697	5159
231 CTRL 2_1	231 CTR		483	1218			1015		648		1015		5005	861			1081	815	1907		1197	783	979	449		830	2988				670			1519	338		12178			1015	2244		1495	1302		2296	3224	1944	5820
231 CTRL 2_2	231 CTR	453	480	1108			882		587		882	16271	4745	780		2240	1307	536	704		1496	654	931	400		652	3066					28992		1205	361		9560	4011		882	6091	2309	1644	1226		2338	3033	2414	5890
231 CTRL 2_3	231 CTR		396	907			889	524	522		889		4295	226136				1106	520		1068	532	412	479		683	3112				589	25528	4945	1302			7581		321	889	5418	2243	1525	1155		1951	2972	1809	5692
231 P4 1_1	231 P4			2245			2926	1084	2707		2926	29606	4848	3112		3021		15496	14987	2024	687			2095			8196					193309		46398		2214	1617	9260	889	2926	12814	3722	3429	1172		3888	17402	20645	33430
231 P4 1_2	231 P4	1270	670	2078			2975	1087	4055		2975		4612	3416		3286	1416	14714	14242	1901	1136	979		2073			8795					166726		41683		1967	1721	7835	1050	2975	12217	3534	3412	905		3794	36692	20698	33565
231 P4 1_3	231 P4	956		1848			2920	1210	3720		2920		4288			2138	1464	15567	13677	1801	1002	931		2197			7741					168419		39573		1821		8040	1160	2920	10576	3372	2257	1112		3559	33652	17441	31704
231 P4 2_2	231 P4			1468		1938	4914	1150	3518		4914	9905	4926	5194			4320	14335	15702	1492	865		921	1166	646		5729			1361		138308	3239	6362		858		14679	1303	4914	11080	8044	3142	676			52089	17996	39249
231 P4 2_3	231 P4			1456		704	4640	1168	3530		4640	9894	4617	4702	668	2783	4372	13411	14497	646	698	682	920	1014			5567			1487		140575	2461	2498		770		14861	1143	4640	5231	7618	2519	662			50079	18070	35803
[truncated: 117 more columns]
