# Supplementary material for: Transcriptomics and Metabolomics Integration Reveals Redox-Dependent Metabolic Rewiring in Breast Cancer Cells
Source: Cancers (Basel). 2021 Oct 9;13(20):5058. doi: 10.3390/cancers13205058 (PMC8534001; doi:10.3390/cancers13205058)
Supplement: Supplementary file 1 [file cancers-13-05058-s001.zip › cancers-1387848-SI/File S3.xlsx]

## Sheet: CTBPsh_vs_Csh
gene	pvalues	fdr	log-ratio(CTBPsh/Csh)	direction
lnc-WRNIP1-2	1.2474e-10	1.97845e-09	0.904956	UP
KCNJ15	2.57476e-10	3.78516e-09	2.77137	UP
SFT2D1	6.20332e-15	2.74478e-13	1.15275	UP
PPP4R4	1.78479e-08	1.7208e-07	0.952528	UP
RNF112	5.29234e-10	7.25571e-09	0.608146	UP
TMEM107	2.63309e-20	6.90594e-18	0.598658	UP
NEK5	8.95106e-05	0.000379539	0.946523	UP
FANK1	1.74512e-14	7.01809e-13	0.669023	UP
RARRES1	0.000452558	0.00165822	0.66727	UP
LINC00086	2.18598e-06	1.31997e-05	0.739583	UP
CLDN7	1.07816e-11	2.18984e-10	0.806232	UP
CCT3	5.92922e-19	9.2501e-17	0.898696	UP
USP43	1.14421e-10	1.82922e-09	0.707862	UP
LOC79160	2.22977e-13	6.71417e-12	0.919804	UP
ZMAT4	1.69278e-07	1.31252e-06	0.987659	UP
CLMP	1.37582e-14	5.68454e-13	0.699768	UP
ICAM1	1.78999e-10	2.73824e-09	0.772631	UP
FAM47E	6.88702e-05	0.00029953	0.68913	UP
NOL4L	1.86187e-12	4.47467e-11	0.614324	UP
PTGFR	0.000602759	0.00214769	0.599184	UP
G0S2	9.55259e-13	2.49817e-11	0.755782	UP
ISM1	4.80778e-11	8.31801e-10	0.729789	UP
RPL38	3.34859e-22	2.08905e-19	1.00962	UP
TMEM263	2.20518e-15	1.13051e-13	1.21572	UP
CYB5R2	6.62918e-06	3.61786e-05	0.968682	UP
MMP1	6.09933e-06	3.35398e-05	0.734864	UP
CEP170B	3.68839e-16	2.34206e-14	0.917487	UP
IGFN1	5.86786e-15	2.60911e-13	2.10863	UP
CST7	2.20458e-09	2.58228e-08	1.82908	UP
PODXL	2.29712e-15	1.16772e-13	0.738419	UP
MAEL	0.000795987	0.00277125	0.621278	UP
SEC31B	4.92324e-14	1.75732e-12	0.594859	UP
RAB9B	1.08701e-17	1.13056e-15	0.968481	UP
CSF1R	2.30678e-10	3.43305e-09	0.58796	UP
SERF1A	9.372e-18	9.86076e-16	1.04662	UP
MYL10	2.69063e-11	4.89863e-10	0.766277	UP
NUP62	2.23332e-18	2.74942e-16	1.13461	UP
GID8	5.72585e-18	6.3571e-16	0.667049	UP
SIGLEC6	2.91608e-06	1.71785e-05	0.781006	UP
LOC101927056	1.42356e-10	2.22857e-09	0.656576	UP
LOC286272	5.77105e-11	9.83414e-10	0.637863	UP
RNF125	1.37425e-06	8.67696e-06	0.597382	UP
PTPN22	5.57408e-06	3.0943e-05	0.790934	UP
SPAG8	8.67771e-05	0.000369333	0.685178	UP
C4orf47	9.59621e-05	0.000404274	0.778555	UP
AARD	8.92345e-10	1.15596e-08	0.822075	UP
NFE2L2	9.52623e-16	5.35392e-14	0.766076	UP
ACTG2	6.75878e-10	9.00689e-09	0.616223	UP
ZP1	7.57849e-10	9.96293e-09	1.83703	UP
MYZAP	2.75954e-08	2.54923e-07	0.606448	UP
CD99	6.53738e-22	3.47962e-19	0.636485	UP
CYP1B1	8.63722e-10	1.1229e-08	0.850945	UP
PEPD	5.34913e-16	3.29263e-14	0.952115	UP
LOC100505938	1.33207e-17	1.33925e-15	0.738072	UP
DDX20	1.83969e-19	3.36292e-17	0.996356	UP
MRPS14	6.29822e-19	9.62799e-17	1.1937	UP
TP53TG3	2.00248e-05	9.80757e-05	0.58928	UP
lnc-RBM11-2	7.30022e-10	9.65731e-09	0.748042	UP
GPC6	1.03858e-16	7.77872e-15	0.633741	UP
RAB3C	2.88689e-05	0.000136842	0.604523	UP
GGCT	1.58252e-21	7.74021e-19	0.845666	UP
SERPINA5	3.28866e-13	9.41692e-12	0.915925	UP
LOC100288911	2.38208e-19	4.06999e-17	0.853675	UP
MYH10	8.13472e-15	3.51346e-13	0.966586	UP
RDM1	1.32318e-19	2.55686e-17	1.0547	UP
ATP2C2	0.00140144	0.00465441	0.608424	UP
EMG1	4.92269e-19	7.81456e-17	0.884152	UP
EIF3J	4.99661e-18	5.65148e-16	0.943544	UP
RAB37	5.62586e-10	7.63775e-09	0.628833	UP
CD70	9.16802e-09	9.42691e-08	0.700188	UP
RHEB	1.8311e-20	5.17773e-18	0.939557	UP
KLHDC9	2.48599e-14	9.53156e-13	1.19668	UP
HTATIP2	6.66336e-17	5.22021e-15	0.64985	UP
FAM134B	3.39496e-10	4.86065e-09	0.647343	UP
KRTAP4-9	1.73008e-05	8.59202e-05	0.676007	UP
LINC00087	2.16512e-07	1.63532e-06	0.639908	UP
GTF2F2	7.27153e-24	8.22456e-21	0.630894	UP
XAGE2	9.99884e-16	5.55059e-14	2.05393	UP
IL13RA2	1.36966e-12	3.40477e-11	3.29917	UP
SACS	2.49372e-20	6.63661e-18	0.589757	UP
SLC39A11	2.1769e-20	5.92984e-18	0.689544	UP
LOC100507165	1.02687e-10	1.65774e-09	0.831749	UP
FGFBP1	7.07304e-05	0.000306736	0.876514	UP
ORAI3	9.21814e-11	1.50019e-09	0.648616	UP
TMEM258	1.32809e-19	2.55686e-17	0.885789	UP
KCNN3	5.09387e-08	4.45547e-07	0.808456	UP
GGACT	1.86013e-11	3.5102e-10	0.627128	UP
SNAPC1	3.50106e-22	2.08905e-19	0.936397	UP
SLC35G5	1.44335e-11	2.83301e-10	0.664471	UP
EYA1	1.72332e-12	4.18616e-11	1.37025	UP
RAB6B	1.08582e-09	1.37799e-08	0.601455	UP
LRRC6	3.51309e-18	4.1017e-16	0.924478	UP
SYT13	5.79318e-16	3.48303e-14	1.47191	UP
L3MBTL1	9.16145e-20	1.91224e-17	0.658217	UP
YDJC	1.01921e-19	2.0494e-17	1.02724	UP
LOC102725300	0.000475773	0.0017359	0.591507	UP
IL11	5.74499e-13	1.5705e-11	0.665339	UP
ARHGAP26	1.70572e-05	8.48734e-05	0.70401	UP
MMP3	5.97595e-07	4.11831e-06	1.1114	UP
GALNT12	4.82411e-13	1.34725e-11	0.696099	UP
HSD11B1	1.71733e-10	2.636e-09	0.927	UP
KLF8	3.23384e-08	2.94825e-07	2.13712	UP
GYG2	3.69017e-12	8.22426e-11	0.988852	UP
AR	3.93473e-15	1.8476e-13	0.755296	UP
B9D1	2.32041e-18	2.83733e-16	0.79679	UP
LHPP	6.42998e-13	1.7316e-11	0.65364	UP
LOC283352	1.35982e-09	1.6797e-08	0.614592	UP
SLC13A3	0.000113251	0.000469423	0.736155	UP
ATP8A2	1.04467e-09	1.33231e-08	0.947523	UP
ADORA1	7.66924e-12	1.59163e-10	0.720502	UP
SETBP1	3.04385e-10	4.42445e-09	1.18198	UP
ZPLD1	0.00255674	0.00797748	0.616315	UP
ATP12A	3.74294e-07	2.68373e-06	1.3813	UP
COL4A4	0.0101931	0.0272032	0.639207	UP
SPINK2	9.68465e-08	7.93046e-07	0.670371	UP
NICN1	3.87155e-12	8.5862e-11	0.598894	UP
PPFIBP2	3.82485e-12	8.50349e-11	0.611042	UP
ARSE	4.0829e-20	1.01217e-17	1.5361	UP
CLIC2	5.15858e-12	1.11936e-10	1.69256	UP
PREX1	1.96334e-12	4.68741e-11	0.682154	UP
ELMOD1	8.16141e-05	0.000349496	0.636138	UP
FNBP4	7.07073e-19	1.04919e-16	1.10929	UP
ABI2	4.95822e-16	3.0941e-14	0.733558	UP
TNFSF13B	3.33842e-15	1.61971e-13	0.994593	UP
FES	5.52714e-14	1.946e-12	1.21395	UP
TOMM6	3.90964e-19	6.29845e-17	1.00627	UP
ZNF580	1.6618e-17	1.59966e-15	0.605643	UP
RNF150	2.07222e-07	1.57435e-06	0.707859	UP
TUBAL3	1.48372e-07	1.16338e-06	0.90243	UP
LPPR1	8.74796e-05	0.000371799	0.948274	UP
SCRN1	5.43136e-18	6.06737e-16	1.02221	UP
RNF43	5.28745e-11	9.10438e-10	0.601756	UP
lnc-C14orf37-1	5.17658e-09	5.58009e-08	0.821306	UP
STXBP5L	1.39193e-08	1.37951e-07	0.598531	UP
PPFIA4	4.17699e-07	2.97262e-06	0.888858	UP
CAPN6	1.52795e-05	7.70877e-05	1.18855	UP
NOX5	3.91225e-15	1.84375e-13	0.890721	UP
GRN	1.40808e-18	1.94519e-16	1.12558	UP
lnc-TTC23-2	2.87419e-11	5.20663e-10	1.55849	UP
KLHL32	4.57854e-05	0.000206938	0.829232	UP
C15orf27	3.42904e-15	1.65481e-13	1.5588	UP
P2RX6P	3.27447e-05	0.000152884	0.680881	UP
IQGAP2	6.06107e-11	1.02703e-09	0.809063	UP
MYO16	1.06136e-07	8.62864e-07	0.713861	UP
ALDH1L2	3.74893e-05	0.000172638	0.612605	UP
DDIT4	3.57377e-11	6.34064e-10	0.756546	UP
LGI2	5.09375e-14	1.80748e-12	0.844901	UP
CXorf51A	6.59822e-05	0.00028831	2.08615	UP
RBM11	8.96319e-10	1.16028e-08	1.47467	UP
ARHGEF35	1.25386e-10	1.98696e-09	0.607874	UP
FAM49A	2.20251e-10	3.28894e-09	0.825621	UP
LDHB	4.3244e-20	1.02595e-17	0.835454	UP
DUSP13	7.23289e-11	1.20528e-09	0.834195	UP
MED18	1.6757e-05	8.36327e-05	1.65177	UP
TLCD2	6.61279e-16	3.84796e-14	1.09092	UP
XLOC_l2_006862	1.74787e-07	1.35003e-06	0.596042	UP
C6orf118	5.37191e-09	5.7592e-08	0.598335	UP
FADS1	1.6771e-13	5.18812e-12	0.890149	UP
TBX2	0.000513172	0.00185998	0.752577	UP
APCDD1L	6.43363e-16	3.79249e-14	0.858125	UP
CA2	8.57977e-10	1.11784e-08	0.617577	UP
CFP	3.85413e-16	2.43875e-14	0.683441	UP
MIR210HG	1.6548e-07	1.28583e-06	0.785724	UP
LOC155060	2.27933e-12	5.32933e-11	0.607095	UP
lnc-SULF2-2	2.92153e-09	3.31479e-08	0.925392	UP
WFDC2	2.77813e-15	1.39035e-13	1.3009	UP
SLITRK5	1.90906e-09	2.28042e-08	0.586782	UP
GSK3A	1.4208e-20	4.17166e-18	0.98707	UP
CT83	3.92212e-13	1.10904e-11	0.683836	UP
TPTE2P1	5.20591e-06	2.90856e-05	0.658246	UP
KLHDC2	2.93206e-17	2.51477e-15	1.09371	UP
KCNE4	1.98547e-05	9.7374e-05	0.790559	UP
ASIC1	8.54612e-15	3.67362e-13	0.623924	UP
POLR2H	9.85951e-23	6.8626e-20	1.15094	UP
EDA	7.07058e-14	2.38724e-12	0.661015	UP
WDR75	8.25029e-17	6.32651e-15	0.913399	UP
PYGL	4.42671e-16	2.79129e-14	0.898197	UP
TCF25	6.18947e-18	6.82993e-16	0.645015	UP
C15orf48	5.37396e-10	7.3448e-09	0.692395	UP
LOC101927482	1.5156e-06	9.45463e-06	0.72809	UP
ARMCX2	8.74788e-11	1.43657e-09	1.00504	UP
IL21R	4.55258e-06	2.57221e-05	1.29276	UP
TBC1D8B	9.06702e-13	2.38151e-11	0.864805	UP
DES	1.55196e-07	1.21216e-06	1.0356	UP
OLFML3	3.38956e-09	3.79584e-08	1.16267	UP
CTSV	5.02065e-10	6.93578e-09	0.624584	UP
LOC101929484	2.63081e-05	0.000125752	0.669276	UP
ALS2CR11	2.38361e-07	1.77881e-06	1.492	UP
FBXO39	2.13879e-08	2.02541e-07	1.40871	UP
CRLF1	7.96281e-17	6.13204e-15	0.612215	UP
LOC101929475	1.06576e-08	1.08293e-07	0.786031	UP
SCRN2	7.07303e-19	1.04919e-16	0.665093	UP
STH	3.30174e-07	2.39966e-06	0.614779	UP
CARD17	6.70536e-07	4.56363e-06	0.65448	UP
LPAR6	0.000711036	0.00249954	0.81467	UP
HCG23	4.32088e-08	3.85197e-07	0.770206	UP
KRT27	0.000103083	0.000431329	0.723447	UP
TPTE2P5	2.84844e-10	4.16234e-09	0.637022	UP
RIBC2	3.36915e-09	3.77532e-08	0.667366	UP
CDK20	1.4292e-20	4.17166e-18	1.75658	UP
MYBPH	1.02419e-05	5.34914e-05	0.636201	UP
LINGO2	1.70045e-10	2.61231e-09	0.768144	UP
PCAT6	1.99727e-07	1.52444e-06	0.64571	UP
MBL1P	7.52707e-11	1.24855e-09	0.924345	UP
MGAT2	2.68291e-17	2.34155e-15	1.18207	UP
TSG101	2.99993e-20	7.54024e-18	1.17339	UP
LINC01366	0.00180018	0.00583937	0.721353	UP
KTN1	2.20138e-17	2.00193e-15	0.841636	UP
BST2	0.000302955	0.00115471	0.661434	UP
TENM1	0.000165149	0.000660197	0.717363	UP
TTC29	1.6777e-09	2.02544e-08	2.14787	UP
DNAJB1	2.22435e-17	2.0127e-15	0.92951	UP
AURKAIP1	1.57451e-22	1.05533e-19	1.01924	UP
SUSD2	9.92512e-16	5.52661e-14	1.0556	UP
TSPAN7	2.92028e-05	0.000138202	0.88981	UP
TM4SF19	1.51482e-18	2.06119e-16	0.955839	UP
TNFRSF25	2.92942e-10	4.26498e-09	0.693895	UP
SRSF2	2.1624e-13	6.55492e-12	0.810764	UP
OXCT1	1.43708e-16	1.04445e-14	0.930697	UP
AXL	7.18177e-14	2.42027e-12	0.871394	UP
RAB34	5.51648e-16	3.36134e-14	0.951944	UP
CRYBA2	2.4547e-09	2.83128e-08	0.602528	UP
BUD31	1.75138e-16	1.25276e-14	0.983577	UP
TBX15	7.15129e-10	9.49501e-09	1.20044	UP
KATNA1	4.32658e-20	1.02595e-17	1.0873	UP
LOC728323	2.12685e-15	1.0997e-13	1.2568	UP
BZW2	2.1814e-16	1.51834e-14	0.950859	UP
YRDC	2.56396e-21	1.10476e-18	1.05765	UP
SEMA7A	1.01409e-12	2.63678e-11	1.04241	UP
CYB5A	6.79311e-20	1.53669e-17	1.06567	UP
SNAP47	7.58103e-21	2.49443e-18	0.975381	UP
AGBL2	0.000188826	0.0007466	0.597734	UP
lnc-IKBIP-1	1.49322e-11	2.91193e-10	1.2443	UP
NKX2-8	3.17686e-13	9.19865e-12	0.908682	UP
RPL13AP3	6.26537e-19	9.62799e-17	0.854265	UP
NIF3L1	4.6498e-16	2.92178e-14	0.926023	UP
CCZ1	4.20656e-23	3.30983e-20	0.999525	UP
MRPL36	2.23702e-17	2.0141e-15	1.0182	UP
HSF1	1.57526e-19	2.93892e-17	0.975699	UP
PSMB3	6.3438e-18	6.95781e-16	1.09897	UP
LINC01555	3.32863e-08	3.02857e-07	1.0302	UP
GTPBP10	7.04854e-17	5.48188e-15	0.933048	UP
RBBP8	5.51929e-19	8.68545e-17	0.948905	UP
EED	3.93283e-19	6.29845e-17	0.995642	UP
PTPRD-AS1	8.80568e-13	2.3196e-11	1.17026	UP
ILVBL	4.26658e-15	1.9697e-13	0.852604	UP
RPS6	4.36526e-20	1.02595e-17	0.891788	UP
MAB21L2	0.000124752	0.000511818	-0.845433	DOWN
SAMD9L	2.00572e-08	1.91039e-07	-0.85499	DOWN
ATP8B1	2.4135e-06	1.44435e-05	-0.722676	DOWN
TOX	0.000890227	0.00306749	-1.05364	DOWN
TLR3	1.33093e-09	1.64746e-08	-0.739474	DOWN
FGF5	1.48895e-11	2.90675e-10	-0.620121	DOWN
ZNF880	1.01049e-05	5.28629e-05	-0.86913	DOWN
PCDHB10	9.46862e-10	1.22184e-08	-0.791258	DOWN
CHRDL1	2.41909e-22	1.56351e-19	-0.86892	DOWN
ZNF419	2.3889e-12	5.54255e-11	-0.620785	DOWN
CH25H	0.000616753	0.00219194	-0.662144	DOWN
PDCD5	6.41602e-14	2.19907e-12	-1.05739	DOWN
LOC100996425	7.62623e-14	2.54924e-12	-1.51399	DOWN
DKC1	5.22095e-21	1.88967e-18	-0.898078	DOWN
SERF1B	2.10552e-15	1.09179e-13	-1.04816	DOWN
SCG5	3.98229e-06	2.28351e-05	-0.698768	DOWN
FLJ33360	0.0037304	0.0112067	-0.596727	DOWN
SPANXA1	2.59647e-17	2.3147e-15	-0.878629	DOWN
ISCU	1.12038e-15	6.16276e-14	-1.04117	DOWN
LRRC59	1.82243e-14	7.29659e-13	-1.04534	DOWN
AIM2	1.33815e-14	5.54153e-13	-2.12421	DOWN
LOC344887	2.6227e-06	1.55565e-05	-0.848977	DOWN
KITLG	5.98047e-05	0.000263458	-0.596427	DOWN
PDIA4	3.68349e-12	8.21951e-11	-0.986685	DOWN
PKP3	4.00929e-13	1.13016e-11	-0.711107	DOWN
CCBE1	1.55016e-13	4.83677e-12	-0.726193	DOWN
ADM	1.55661e-15	8.3839e-14	-0.815868	DOWN
ZNF570	8.34962e-06	4.45075e-05	-0.620161	DOWN
DHRS2	1.0111e-19	2.0494e-17	-0.771783	DOWN
EFR3A	6.59e-21	2.27826e-18	-0.922935	DOWN
MTHFD2	1.29478e-08	1.29171e-07	-0.604094	DOWN
SEMA3D	3.03207e-16	1.98809e-14	-1.05621	DOWN
PCDHB4	3.53475e-08	3.20322e-07	-1.1036	DOWN
ZNF549	3.28716e-14	1.21901e-12	-0.605195	DOWN
ALG5	2.45668e-15	1.24186e-13	-0.871373	DOWN
RAB18	1.18541e-12	3.01298e-11	-0.627579	DOWN
CLDN1	7.89768e-18	8.52813e-16	-0.790169	DOWN
IFI27	2.28826e-16	1.56267e-14	-0.638857	DOWN
CUTA	4.63826e-22	2.62308e-19	-0.903299	DOWN
FAM198B	0.000495902	0.00180172	-0.864079	DOWN
TAGLN3	5.85487e-12	1.25604e-10	-1.02195	DOWN
DSCR8	0.00039438	0.00146222	-0.63284	DOWN
UTS2B	0.00771377	0.021254	-0.663007	DOWN
CCL26	3.34488e-19	5.45335e-17	-1.3182	DOWN
INHBA	5.98491e-16	3.57455e-14	-1.10554	DOWN
GPNMB	4.09641e-12	9.01858e-11	-0.679066	DOWN
FAM69B	6.16701e-29	5.58022e-25	-0.872508	DOWN
SUN3	1.40903e-06	8.84776e-06	-0.732537	DOWN
TTTY11	0.00460426	0.0135134	-0.595218	DOWN
NPC2	1.77171e-18	2.24997e-16	-1.05515	DOWN
LINC01111	2.91319e-05	0.000137938	-0.857612	DOWN
CDYL2	5.40391e-26	1.22243e-22	-2.30723	DOWN
SNCAIP	1.77379e-06	1.09148e-05	-0.824679	DOWN
MEIS3P1	1.23095e-19	2.44797e-17	-1.04885	DOWN
BRD7	1.39885e-20	4.17166e-18	-1.01856	DOWN
LTBP1	4.54734e-15	2.07811e-13	-0.603702	DOWN
ATP10A	1.65766e-13	5.13675e-12	-0.611776	DOWN
TFF1	2.16025e-12	5.064e-11	-0.648417	DOWN
EGR2	6.37876e-05	0.000279439	-0.915902	DOWN
EFEMP1	1.47156e-14	6.03872e-13	-0.915712	DOWN
HDAC9	3.58978e-06	2.07752e-05	-0.728624	DOWN
EIF3B	1.63515e-12	3.99343e-11	-0.919403	DOWN
C1S	0.000158211	0.000635123	-0.610507	DOWN
LAT	2.42894e-19	4.10809e-17	-1.15926	DOWN
RHBDL2	4.00013e-05	0.000183174	-0.619246	DOWN
CASP1	1.99754e-08	1.90461e-07	-0.622215	DOWN
SPANXD	2.10132e-14	8.23109e-13	-0.802366	DOWN
SPINK5	3.37245e-07	2.44125e-06	-0.620677	DOWN
FIGF	0.000164604	0.000658451	-0.594194	DOWN
FAM90A7P	4.72706e-06	2.66414e-05	-0.629365	DOWN
ARL8A	1.01992e-14	4.36349e-13	-0.593827	DOWN
SEMA3A	5.93822e-17	4.88473e-15	-0.622707	DOWN
INHBB	3.19435e-31	5.78082e-27	-0.712635	DOWN
APOL3	7.38452e-15	3.22266e-13	-0.729541	DOWN
TMEM70	3.3339e-13	9.53138e-12	-1.06777	DOWN
IL6	2.19664e-08	2.0726e-07	-0.900899	DOWN
PTPRR	0.000299357	0.0011422	-0.750174	DOWN
ZNF502	2.19539e-20	5.92984e-18	-0.727219	DOWN
LPAR1	1.48224e-14	6.06879e-13	-1.31433	DOWN
RNF148	1.53826e-08	1.51129e-07	-0.748609	DOWN
RHOH	2.39389e-06	1.43356e-05	-0.859303	DOWN
PRRG4	7.60619e-05	0.000328283	-0.591461	DOWN
FGF1	1.49207e-13	4.67163e-12	-0.603807	DOWN
TROAP	1.95028e-19	3.52942e-17	-0.908478	DOWN
ADAM8	1.54728e-17	1.50544e-15	-0.881434	DOWN
HS3ST5	3.32032e-11	5.92582e-10	-0.965474	DOWN
CPE	7.67858e-19	1.12975e-16	-0.73306	DOWN
IFIH1	2.6673e-09	3.05701e-08	-0.592823	DOWN
C6orf99	1.28611e-16	9.42295e-15	-0.585591	DOWN
HCLS1	1.60764e-12	3.93687e-11	-1.60347	DOWN
BMP6	1.25557e-17	1.26939e-15	-1.10727	DOWN
ANKRD29	1.33184e-06	8.42738e-06	-0.655753	DOWN
SLBP	1.13655e-14	4.79446e-13	-0.975691	DOWN
CSTA	3.98714e-09	4.39168e-08	-0.853068	DOWN
XAF1	4.26884e-10	5.99327e-09	-1.08184	DOWN
lnc-C16orf61-2	0.000561019	0.00201444	-0.743367	DOWN
ANKRD1	2.88907e-20	7.36388e-18	-0.843571	DOWN
DGKI	4.19221e-08	3.74279e-07	-0.950128	DOWN
AKR1B10	7.39925e-05	0.000320039	-0.657686	DOWN
CMTR2	1.82651e-05	9.02137e-05	-0.773406	DOWN
GLI2	3.57853e-22	2.08905e-19	-0.851854	DOWN
PRR16	3.4915e-15	1.68047e-13	-0.751145	DOWN
FAM90A1	3.68469e-05	0.00017002	-0.731855	DOWN
PPP1R1C	2.34117e-17	2.09743e-15	-0.639415	DOWN
GLIS1	3.93962e-12	8.72647e-11	-0.610898	DOWN
PGM5P3-AS1	1.58761e-24	2.39289e-21	-0.78047	DOWN
GRIN2B	0.00956726	0.0256753	-0.697503	DOWN
PCDHGB4	4.21997e-11	7.37863e-10	-1.1631	DOWN
ERV9-1	1.68452e-20	4.83885e-18	-1.05754	DOWN
SIPA1L2	2.86359e-15	1.42369e-13	-0.609326	DOWN
C11orf70	6.26115e-08	5.37005e-07	-0.901148	DOWN
NCF2	1.76079e-10	2.70043e-09	-1.238	DOWN
HAS2	4.51563e-24	5.44795e-21	-1.17623	DOWN
DDC	0.00113851	0.00384466	-0.692385	DOWN
PLK2	1.18649e-23	1.26305e-20	-0.987948	DOWN
ENPP1	1.81807e-07	1.39829e-06	-0.597619	DOWN
SH2D1B	3.34374e-07	2.4224e-06	-0.605631	DOWN
RTP4	6.47194e-10	8.65652e-09	-1.15901	DOWN
CRIP2	2.86625e-13	8.39328e-12	-0.618525	DOWN
C4BPB	5.25323e-17	4.36091e-15	-0.717477	DOWN
ZNF829	4.13208e-11	7.23496e-10	-0.936608	DOWN
ZNF283	5.37761e-10	7.3448e-09	-0.701152	DOWN
SPCS1	8.41657e-20	1.80536e-17	-1.01588	DOWN
LINC01191	1.22148e-12	3.0787e-11	-0.866052	DOWN
KLHL3	1.88702e-11	3.54983e-10	-0.605055	DOWN
MITF	2.91954e-15	1.44358e-13	-0.62227	DOWN
ST6GALNAC5	8.03685e-27	2.42405e-23	-1.82438	DOWN
RASGRP3	1.33313e-14	5.5334e-13	-0.738765	DOWN
OR8U1	2.8983e-10	4.22648e-09	-1.24935	DOWN
NTN4	1.7294e-12	4.1953e-11	-0.587947	DOWN
GRAMD3	5.3619e-14	1.8915e-12	-0.775955	DOWN
HOPX	8.09869e-15	3.50627e-13	-1.03645	DOWN
PCDHB17P	2.46104e-06	1.46988e-05	-1.03536	DOWN
AADAC	1.41356e-08	1.39941e-07	-1.2957	DOWN
ZNF571	5.8821e-08	5.07139e-07	-0.868817	DOWN
GIMAP2	0.000229888	0.000895264	-0.692853	DOWN
MAGEB2	8.37011e-28	5.04913e-24	-1.9533	DOWN
LINC00520	1.63561e-09	1.98389e-08	-1.24238	DOWN
CPED1	1.61842e-11	3.11912e-10	-1.46603	DOWN
SDF2L1	1.8517e-16	1.29885e-14	-0.856227	DOWN
ATF3	3.81298e-05	0.000175269	-0.643585	DOWN
LOC100130744	7.72216e-06	4.14313e-05	-0.973174	DOWN
SPINK1	3.74453e-15	1.7786e-13	-0.762751	DOWN
ZNF569	1.56994e-05	7.87451e-05	-0.601432	DOWN
FAM133A	5.39481e-18	6.06396e-16	-2.21339	DOWN
SEPP1	2.14103e-11	3.96178e-10	-1.41918	DOWN
C12orf79	5.27568e-09	5.67284e-08	-0.960828	DOWN
LOC728485	5.0772e-09	5.48222e-08	-1.38198	DOWN
ST8SIA1	0.000522353	0.00188909	-0.596715	DOWN
EMR1	4.46156e-15	2.04407e-13	-0.942836	DOWN
ZNF606	5.24664e-14	1.85809e-12	-1.25715	DOWN
FST	2.06074e-13	6.27831e-12	-1.32401	DOWN
DDX60	2.50105e-06	1.49131e-05	-0.751683	DOWN
DHX58	3.1322e-07	2.28378e-06	-0.658397	DOWN
TSPAN8	5.2406e-20	1.2005e-17	-2.03809	DOWN
TRIM6	2.56473e-23	2.3207e-20	-0.94272	DOWN
FIGNL1	2.35505e-16	1.60223e-14	-0.625072	DOWN
FAM225B	1.47058e-19	2.7722e-17	-0.639306	DOWN
KCNIP3	1.12096e-17	1.1592e-15	-0.623149	DOWN
FILIP1L	4.13196e-10	5.82368e-09	-0.809886	DOWN
RARRES2	1.17271e-05	6.06013e-05	-0.596651	DOWN
BIRC3	8.44323e-16	4.77491e-14	-0.802806	DOWN
GPHN	6.52078e-11	1.09978e-09	-0.902883	DOWN
RASGEF1A	1.68055e-14	6.81515e-13	-0.683766	DOWN
LOC100131826	0.0100884	0.0269514	-0.653623	DOWN
HUS1B	1.01213e-15	5.60137e-14	-0.60093	DOWN
ARL9	0.000128143	0.000524187	-0.605596	DOWN
LMO3	2.02539e-07	1.5446e-06	-0.72826	DOWN
SLC3A1	4.0108e-15	1.87071e-13	-1.11919	DOWN
PCDHB8	7.9019e-14	2.62869e-12	-1.01151	DOWN
NEURL3	2.86348e-06	1.68906e-05	-1.19708	DOWN
SPATA31A3	1.52669e-11	2.96125e-10	-1.23585	DOWN
TDO2	2.0606e-09	2.43223e-08	-1.28194	DOWN
TSEN34	6.09451e-17	4.96812e-15	-0.873014	DOWN
KAAG1	0.00938816	0.0252598	-0.871054	DOWN
ZNF583	7.32546e-16	4.22194e-14	-0.745169	DOWN
PSMD6	1.89972e-14	7.58922e-13	-1.01433	DOWN
FMOD	3.96017e-27	1.43334e-23	-1.36016	DOWN
MRPS26	9.19294e-20	1.91224e-17	-0.947423	DOWN
ZNF347	8.71802e-08	7.22721e-07	-0.623279	DOWN
KRTCAP2	1.98318e-18	2.45819e-16	-1.0069	DOWN
ZNF674	9.66131e-07	6.30511e-06	-0.718349	DOWN
HBE1	6.33106e-19	9.62799e-17	-0.596842	DOWN
PCDHB14	6.82085e-14	2.31349e-12	-0.628159	DOWN
LOC100288675	0.00351356	0.0106223	-0.588177	DOWN
SPANXB1	3.99658e-12	8.83103e-11	-0.868613	DOWN
SRSF11	1.18197e-17	1.20169e-15	-0.981188	DOWN
HACL1	3.87432e-15	1.83064e-13	-0.988352	DOWN
SMYD2	2.85601e-15	1.42369e-13	-1.01109	DOWN
RCHY1	1.30152e-12	3.25776e-11	-1.23693	DOWN
IFFO1	7.66178e-20	1.69841e-17	-1.03786	DOWN
LAMP3	5.78189e-09	6.17315e-08	-0.750699	DOWN
ZNF772	1.54558e-18	2.0805e-16	-0.718207	DOWN
ITGB1BP1	6.67216e-18	7.27386e-16	-1.04223	DOWN
MTHFD2P1	6.11262e-14	2.12323e-12	-0.618314	DOWN
NUP35	2.99893e-14	1.12363e-12	-0.956666	DOWN
PCDHB16	2.15942e-20	5.92984e-18	-1.54508	DOWN
AREG	3.23563e-13	9.30602e-12	-0.846092	DOWN
CDK2AP1	8.8727e-14	2.90886e-12	-0.859923	DOWN
PTPN7	0.00018163	0.000720035	-0.663816	DOWN
TXLNB	0.000256581	0.000990684	-0.735787	DOWN
GGTLC1	4.30476e-21	1.69355e-18	-0.640404	DOWN
NR3C2	5.52728e-13	1.52017e-11	-0.659855	DOWN
ZNF114	1.41839e-07	1.11944e-06	-0.861954	DOWN
DHRS3	2.13691e-10	3.21193e-09	-0.68292	DOWN
CNTFR	0.0186991	0.0456618	-0.809818	DOWN
PDGFA	2.94037e-07	2.15432e-06	-0.67885	DOWN
FSTL5	0.00444785	0.0131117	-0.66199	DOWN
FBP1	5.48687e-16	3.35459e-14	-1.25212	DOWN
IL9R	5.26427e-14	1.86069e-12	-1.07419	DOWN
CEP72	9.91337e-16	5.52661e-14	-0.978968	DOWN
PTS	2.01346e-14	7.95581e-13	-0.97096	DOWN
ZNF461	4.99551e-15	2.26009e-13	-0.892937	DOWN
GGTA1P	0.000126209	0.000517211	-0.870996	DOWN
CPXCR1	0.000494529	0.00179723	-0.632901	DOWN
LOC101926940	7.9073e-16	4.49995e-14	-0.788033	DOWN

## Sheet: HIPP_vs_Csh
gene	pvalues	fdr	log-ratio(HIPP/Csh)	direction
C17orf64	2.05411e-11	3.20458e-11	1.51123	UP
PPP1R15A	2.50914e-14	6.01508e-14	1.39987	UP
LINC00086	3.00429e-06	3.05185e-06	1.63109	UP
lnc-SHQ1-1	0.00118428	0.00119318	1.5145	UP
NUPR1	2.00002e-21	4.08976e-20	1.83007	UP
PTPRH	5.27292e-12	8.85852e-12	1.57413	UP
LOC101929147	7.74526e-12	1.27412e-11	1.57574	UP
HMOX1	1.22996e-16	4.78575e-16	2.85568	UP
TOX	6.52761e-05	6.58694e-05	-1.40221	DOWN
CH25H	3.22527e-09	3.77931e-09	-1.3431	DOWN
SLITRK4	1.033e-13	2.22206e-13	-1.38566	DOWN
AIM2	2.04832e-13	4.20945e-13	-1.86693	DOWN
KCTD4	7.60222e-14	1.67308e-13	-2.01951	DOWN
SEMA3D	2.50506e-14	6.0069e-14	-1.34555	DOWN
FAM198B	4.38054e-07	4.50552e-07	-1.55849	DOWN
GSTA1	3.70385e-10	4.89331e-10	-1.40467	DOWN
GPNMB	2.55359e-15	7.42487e-15	-1.65809	DOWN
GPR1	5.75598e-10	7.34236e-10	-1.72847	DOWN
DEFB1	1.50236e-12	2.70987e-12	-1.38641	DOWN
PSMA8	1.25276e-08	1.39062e-08	-1.60261	DOWN
NR0B1	3.1531e-10	4.21741e-10	-1.4113	DOWN
SERPINB13	1.10107e-09	1.35441e-09	-1.81404	DOWN
IGF2BP1	8.15084e-09	9.19383e-09	-1.66336	DOWN
FAM135B	1.05981e-09	1.30676e-09	-1.38635	DOWN
KCNC1	5.64823e-10	7.21457e-10	-1.41396	DOWN
CXCR6	1.99851e-10	2.76759e-10	-1.38744	DOWN
GLIS3	4.85958e-15	1.33633e-14	-1.38398	DOWN
LEP	6.91711e-10	8.72997e-10	-1.37446	DOWN
SUN3	9.7006e-10	1.20085e-09	-1.3883	DOWN
TTTY11	5.1577e-08	5.48955e-08	-1.81517	DOWN
EMR2	1.8987e-10	2.63785e-10	-1.44965	DOWN
C1QTNF9B	2.3693e-10	3.24238e-10	-1.4352	DOWN
PRLR	1.54303e-12	2.7802e-12	-1.37143	DOWN
COL6A6	3.11555e-10	4.17274e-10	-1.38698	DOWN
ZSCAN12P1	1.30989e-08	1.45153e-08	-1.45486	DOWN
PDGFRB	5.79771e-12	9.69517e-12	-1.4596	DOWN
UNQ6494	1.76331e-09	2.12044e-09	-1.33533	DOWN
LRRC17	3.28556e-10	4.38184e-10	-1.40224	DOWN
NUTM1	2.1349e-10	2.94521e-10	-1.42709	DOWN
GRAMD2	2.93813e-13	5.87659e-13	-1.40184	DOWN
CERS3	2.43919e-06	2.47989e-06	-1.73246	DOWN
RAMP3	6.01323e-09	6.86354e-09	-1.33579	DOWN
TP63	4.3739e-11	6.55144e-11	-1.45365	DOWN
OR3A3	3.87701e-08	4.15677e-08	-1.36273	DOWN
NR4A2	7.29251e-14	1.60922e-13	-1.37129	DOWN
CHST9	3.54311e-10	4.69776e-10	-1.40047	DOWN
KRTAP17-1	4.42503e-08	4.72531e-08	-1.42836	DOWN
LOC102724201	1.72366e-08	1.89416e-08	-1.36372	DOWN
LINC00528	1.59553e-10	2.23826e-10	-1.40388	DOWN
PTPN22	5.57225e-12	9.33172e-12	-1.56072	DOWN
LMO7DN	8.02279e-11	1.16627e-10	-1.34944	DOWN
SLC7A10	3.63681e-08	3.90503e-08	-1.75974	DOWN
ADCY7	1.52773e-15	4.66463e-15	-1.42332	DOWN
GP5	5.75167e-09	6.57702e-09	-1.34937	DOWN
NAALADL2-AS3	1.05703e-11	1.70841e-11	-1.43268	DOWN
HOXA7	4.1029e-09	4.7597e-09	-1.33402	DOWN
TNFAIP8L2	1.77117e-10	2.47035e-10	-1.46561	DOWN
GCNT3	3.98096e-12	6.78435e-12	-1.45803	DOWN
POLN	3.44849e-10	4.58272e-10	-1.4011	DOWN
LOC100506317	3.91943e-10	5.1473e-10	-1.39869	DOWN
C8orf46	1.45237e-18	9.81462e-18	-1.37434	DOWN
P2RY13	9.13038e-11	1.31954e-10	-1.34452	DOWN
MAGEA11	4.73951e-10	6.12212e-10	-1.39767	DOWN
ZNF813	2.3747e-12	4.15917e-12	-1.35796	DOWN
LHFPL3-AS2	9.81151e-09	1.09842e-08	-1.49822	DOWN
CD3D	5.47938e-08	5.82131e-08	-1.35268	DOWN
THBS1	5.70754e-14	1.28405e-13	-1.45789	DOWN
CD300LF	3.52546e-10	4.67675e-10	-1.41511	DOWN
LHX5	1.73676e-11	2.73425e-11	-1.36658	DOWN
LOC101930026	1.22911e-10	1.74745e-10	-1.45029	DOWN
EMBP1	4.36299e-19	3.46454e-18	-1.32942	DOWN
DNAAF1	3.20405e-10	4.28145e-10	-1.40636	DOWN
CALB2	9.739e-16	3.09857e-15	-1.50757	DOWN
PTGS2	2.17489e-11	3.38193e-11	-1.49321	DOWN
DAOA	1.23853e-08	1.37524e-08	-1.40723	DOWN
LINC01111	3.90731e-10	5.13437e-10	-2.02572	DOWN
S100A1	5.58671e-10	7.14154e-10	-1.43334	DOWN
LOC102724087	5.84131e-11	8.62448e-11	-1.55509	DOWN
GCNT1	5.61306e-15	1.52185e-14	-1.41097	DOWN
MMP20	3.11704e-10	4.1735e-10	-1.40857	DOWN
DKFZP434H168	2.9815e-10	4.00655e-10	-1.40901	DOWN
CDYL2	7.58267e-19	5.56914e-18	-2.61981	DOWN
WDR17	1.09624e-12	2.0153e-12	-1.39901	DOWN
DAZ2	2.58591e-10	3.51331e-10	-1.34775	DOWN
CNTN3	7.85884e-11	1.14372e-10	-1.39506	DOWN
SNCAIP	1.19586e-09	1.46504e-09	-1.53592	DOWN
PM20D1	2.90603e-10	3.91211e-10	-1.56981	DOWN
LYPD1	3.39372e-15	9.60528e-15	-1.57218	DOWN
PARM1	9.16337e-14	1.98884e-13	-1.32845	DOWN
C1QL3	8.70751e-09	9.79e-09	-1.44342	DOWN
MUC13	2.8092e-10	3.79134e-10	-1.41408	DOWN
LRRTM3	1.30175e-09	1.58831e-09	-1.34349	DOWN
SNURF	2.73576e-10	3.70133e-10	-1.39516	DOWN
LINC01192	3.94183e-10	5.17185e-10	-1.39678	DOWN
FGF7	3.02169e-15	8.64972e-15	-1.3734	DOWN
VSTM4	1.33482e-10	1.89016e-10	-1.33282	DOWN
C16orf89	1.26086e-09	1.54028e-09	-1.39867	DOWN
EFCAB1	9.83264e-10	1.21619e-09	-1.36091	DOWN
ARHGAP36	3.10977e-10	4.16623e-10	-1.41003	DOWN
MEIS3P1	1.24821e-17	6.29041e-17	-1.71772	DOWN
LINC00658	1.78654e-10	2.49045e-10	-1.34719	DOWN
ATP10D	9.27752e-15	2.40986e-14	-1.32972	DOWN
LRRC71	2.59287e-10	3.52144e-10	-1.40918	DOWN
WDR78	1.97098e-10	2.73304e-10	-1.72382	DOWN
GUCA2B	5.89972e-10	7.51459e-10	-1.44476	DOWN
SPOCK1	5.18662e-12	8.72001e-12	-1.65084	DOWN
LOC100128993	3.76222e-07	3.8775e-07	-2.17384	DOWN
SSMEM1	4.39558e-10	5.70883e-10	-1.37766	DOWN
HMGN5	1.27895e-11	2.0477e-11	-1.45693	DOWN
PCDHB13	1.51094e-14	3.77516e-14	-1.48591	DOWN
SLC16A6	2.57908e-12	4.49823e-12	-1.35312	DOWN
SLC7A14	1.44039e-12	2.60432e-12	-1.41757	DOWN
ANKRD6	3.06089e-15	8.75086e-15	-1.32843	DOWN
MUC19	2.33164e-09	2.7722e-09	-1.32942	DOWN
ZNF177	2.75678e-10	3.72671e-10	-1.3727	DOWN
FAM101A	3.561e-13	7.01616e-13	-1.40349	DOWN
RNF144A	9.14725e-09	1.02653e-08	-1.41291	DOWN
TAF1A-AS1	7.36205e-14	1.62299e-13	-1.39658	DOWN
DLG2	2.35119e-12	4.12136e-12	-1.36376	DOWN
GATA4	1.05123e-10	1.50699e-10	-1.40745	DOWN
C6orf201	3.35902e-10	4.47137e-10	-1.40514	DOWN
TNFRSF10C	1.65129e-09	1.99183e-09	-1.32445	DOWN
ZNF850	3.55101e-16	1.24131e-15	-1.37899	DOWN
ANXA10	1.17497e-08	1.30699e-08	-2.16378	DOWN
ZNF614	3.87032e-13	7.58596e-13	-1.3503	DOWN
IL1RL1	2.81767e-10	3.80164e-10	-1.40919	DOWN
PVRL4	1.05202e-08	1.17499e-08	-1.46508	DOWN
GUSBP4	9.97651e-17	3.96019e-16	-1.37539	DOWN
HAND1	3.01608e-09	3.54497e-09	-1.3904	DOWN
LOC101928036	2.47553e-08	2.69051e-08	-1.36228	DOWN
NME8	5.29398e-08	5.63063e-08	-1.36183	DOWN
KCNQ2	1.13433e-10	1.61944e-10	-1.33709	DOWN
KRTAP9-2	2.18105e-08	2.38118e-08	-1.34747	DOWN
TMEM132B	2.59147e-11	3.99232e-11	-1.33174	DOWN
PCDHAC2	2.0023e-10	2.77222e-10	-1.42323	DOWN
DDX25	3.07246e-10	4.11961e-10	-1.40579	DOWN
AKAP3	4.58876e-09	5.29981e-09	-1.59602	DOWN
NOD2	2.68884e-09	3.17789e-09	-1.59557	DOWN
SLC5A8	3.7382e-09	4.35526e-09	-1.37533	DOWN
NOX4	2.41992e-09	2.87207e-09	-1.39908	DOWN
FABP2	5.05253e-09	5.81521e-09	-1.47215	DOWN
CXorf56	1.88075e-10	2.61433e-10	-1.50878	DOWN
LIPF	3.68794e-10	4.87335e-10	-1.39553	DOWN
EGR2	8.38061e-10	1.04589e-09	-2.33521	DOWN
GML	1.00966e-05	1.02088e-05	-1.37432	DOWN
OLR1	2.96555e-10	3.98718e-10	-1.41757	DOWN
OR7D2	9.59918e-11	1.38408e-10	-1.36647	DOWN
CCDC170	8.28031e-10	1.03389e-09	-1.33845	DOWN
PPIL6	3.58665e-11	5.43524e-11	-1.33155	DOWN
MAP2	6.90803e-13	1.30441e-12	-1.32897	DOWN
lnc-C15orf48-1	5.66521e-09	6.48471e-09	-1.33332	DOWN
EFEMP1	3.01702e-14	7.11111e-14	-1.46172	DOWN
LINC00162	1.17594e-05	1.18881e-05	-1.38128	DOWN
lnc-CSNK1A1-1	4.43312e-10	5.75428e-10	-1.41172	DOWN
HDAC9	1.51363e-10	2.13036e-10	-1.69617	DOWN
CCDC60	4.86742e-10	6.27569e-10	-1.37689	DOWN
DEFB126	8.05915e-10	1.00792e-09	-1.33788	DOWN
C1S	3.30636e-09	3.87233e-09	-1.55762	DOWN
GNRHR	3.32023e-10	4.42428e-10	-1.56051	DOWN
LAT	1.13768e-17	5.79473e-17	-2.09519	DOWN
TRIM54	7.40946e-10	9.31756e-10	-1.45735	DOWN
ZNF529	6.1472e-12	1.02493e-11	-1.40342	DOWN
ECT2L	3.13268e-10	4.19258e-10	-1.40094	DOWN
COL8A1	5.859e-15	1.58018e-14	-1.53401	DOWN
TOR1B	1.85864e-14	4.56017e-14	-1.35055	DOWN
CCDC42	2.16849e-09	2.5857e-09	-1.33552	DOWN
lnc-PARN-4	2.15533e-09	2.57068e-09	-1.4421	DOWN
CD38	1.40023e-10	1.97675e-10	-1.36936	DOWN
CYLC2	2.74969e-10	3.71768e-10	-1.40883	DOWN
ANXA13	1.63364e-09	1.97172e-09	-1.33005	DOWN
SLC1A3	1.93007e-12	3.42537e-12	-1.41833	DOWN
RHBDL2	5.62899e-10	7.19101e-10	-1.5968	DOWN
CD40LG	7.98316e-10	9.99041e-10	-1.39492	DOWN
CD274	1.42915e-20	1.95786e-19	-1.63156	DOWN
LOC780529	7.82838e-12	1.28662e-11	-1.42578	DOWN
CASP1	4.35628e-13	8.47148e-13	-1.54065	DOWN
AKR1C6P	9.21514e-11	1.33136e-10	-1.37766	DOWN
YEATS2	5.10437e-13	9.83222e-13	-1.4973	DOWN
C11orf21	1.22512e-12	2.23926e-12	-1.32352	DOWN
TMEM161B-AS1	3.06575e-13	6.11629e-13	-1.4653	DOWN
HOXD9	1.32822e-10	1.8814e-10	-1.4085	DOWN
ITGB8	2.25393e-13	4.59546e-13	-1.46409	DOWN
GPX6	4.29684e-10	5.59142e-10	-1.37808	DOWN
SHROOM3	5.84685e-17	2.455e-16	-1.32529	DOWN
LRRN4	9.89849e-11	1.42339e-10	-1.49778	DOWN
KRTAP13-3	1.69663e-10	2.37224e-10	-1.33214	DOWN
TMEM108	8.1823e-13	1.5316e-12	-1.32584	DOWN
TSGA13	5.87385e-10	7.4848e-10	-1.43125	DOWN
ANKRD30B	3.67865e-09	4.28947e-09	-1.43215	DOWN
DGKG	6.66452e-16	2.20047e-15	-1.48104	DOWN
MME	1.92329e-10	2.66956e-10	-1.46488	DOWN
NOTCH4	1.72339e-08	1.89398e-08	-1.42253	DOWN
NPTX1	2.10194e-07	2.18137e-07	-1.82946	DOWN
IL4	7.93633e-15	2.08664e-14	-2.00068	DOWN
MCF2L2	4.6851e-10	6.05746e-10	-1.33794	DOWN
TAAR6	3.31779e-10	4.42136e-10	-1.39565	DOWN
LOC728175	1.68429e-11	2.65579e-11	-1.56621	DOWN
SPANXD	1.46328e-16	5.58669e-16	-1.73413	DOWN
LEFTY2	3.36374e-10	4.47732e-10	-1.34084	DOWN
PRKG1	9.30932e-14	2.01713e-13	-1.61089	DOWN
PPP1R17	1.53797e-11	2.43697e-11	-1.34173	DOWN
LOC102725150	2.69603e-10	3.6525e-10	-1.40735	DOWN
SPINK5	5.16171e-13	9.93256e-13	-1.63328	DOWN
SPPL2C	6.95183e-09	7.88464e-09	-1.32324	DOWN
RXFP2	1.19472e-07	1.24904e-07	-1.56165	DOWN
LRRC7	5.23862e-10	6.72603e-10	-1.40624	DOWN
HOXB3	6.32873e-15	1.69726e-14	-1.49046	DOWN
PRR34	2.84731e-09	3.35554e-09	-1.50556	DOWN
C7orf57	6.78992e-09	7.70728e-09	-1.63037	DOWN
SNHG18	5.73807e-10	7.32209e-10	-1.37105	DOWN
C9orf153	2.5825e-10	3.5092e-10	-1.40907	DOWN
ZNF540	2.16143e-10	2.97869e-10	-1.41482	DOWN
HOXA11	3.92474e-10	5.15316e-10	-1.39045	DOWN
SLC18A1	3.82657e-10	5.03889e-10	-1.40942	DOWN
LOC100128644	2.72078e-07	2.8144e-07	-1.41732	DOWN
CD84	4.75547e-10	6.1423e-10	-1.34589	DOWN
LINC00521	3.28397e-11	4.99874e-11	-1.48041	DOWN
GNG4	5.88372e-14	1.31959e-13	-1.36454	DOWN
OTUD1	2.35517e-18	1.47341e-17	-1.37734	DOWN
ABCG8	3.22547e-10	4.30849e-10	-1.3954	DOWN
LPGAT1	3.15538e-19	2.62421e-18	-1.35881	DOWN
lnc-OTUD3-1	2.56412e-10	3.4871e-10	-1.4088	DOWN
GSTA5	2.2711e-11	3.52246e-11	-1.37913	DOWN
ALK	2.73521e-10	3.70087e-10	-1.40487	DOWN
PMAIP1	7.91057e-15	2.08199e-14	-1.49894	DOWN
C2orf54	5.59004e-10	7.14478e-10	-1.39482	DOWN
FAM24A	9.65455e-11	1.39118e-10	-1.53462	DOWN
MEI1	7.50658e-14	1.65324e-13	-1.48402	DOWN
OTOP1	2.44156e-09	2.89699e-09	-1.35267	DOWN
LOC646471	5.48834e-10	7.02571e-10	-1.47506	DOWN
RUNX1T1	2.12248e-12	3.74444e-12	-1.51683	DOWN
APOBEC3A	1.12843e-12	2.0707e-12	-1.36159	DOWN
C2orf16	1.60838e-11	2.54341e-11	-1.38059	DOWN
ACSM1	3.73117e-10	4.92617e-10	-1.38907	DOWN
DKKL1	5.37325e-09	6.16573e-09	-2.07172	DOWN
LOC286071	2.05597e-10	2.84261e-10	-1.46151	DOWN
LOC100507033	6.59164e-10	8.33955e-10	-1.32774	DOWN
LOC100507639	1.72785e-12	3.09164e-12	-1.38839	DOWN
PRAMENP	1.71809e-08	1.88839e-08	-1.3841	DOWN
CXCL8	3.71704e-11	5.62106e-11	-1.36803	DOWN
ZNF273	9.16754e-12	1.49397e-11	-1.36847	DOWN
SOX14	1.72436e-08	1.89482e-08	-1.32345	DOWN
lnc-PQLC2-1	3.25914e-13	6.46717e-13	-1.43203	DOWN
LINC00598	3.04919e-10	4.09144e-10	-1.36749	DOWN
FIGF	1.09115e-08	1.21765e-08	-1.37166	DOWN
IQCF5	2.08188e-10	2.87601e-10	-1.42739	DOWN
FAM90A7P	5.44355e-11	8.07277e-11	-1.62603	DOWN
NPY2R	2.52555e-10	3.43826e-10	-1.40837	DOWN
MROH9	3.26073e-10	4.35141e-10	-1.38775	DOWN
lnc-SMUG1-6	1.37505e-08	1.52142e-08	-1.38761	DOWN
CLEC1A	5.04266e-10	6.48962e-10	-1.38721	DOWN
FLI1	5.60262e-10	7.15833e-10	-1.39306	DOWN
CASR	3.76074e-11	5.6843e-11	-1.36357	DOWN
BPY2B	2.46372e-10	3.36219e-10	-1.43199	DOWN
OR51B2	1.61325e-10	2.26178e-10	-1.44883	DOWN
lnc-SAP30-5	2.23613e-10	3.07362e-10	-1.37864	DOWN
LOC440040	2.5279e-10	3.44121e-10	-1.40894	DOWN
GABRG1	3.40519e-13	6.73483e-13	-1.36476	DOWN
IGFL2	1.75687e-10	2.45173e-10	-1.39727	DOWN
THSD7B	1.25402e-10	1.78132e-10	-1.36332	DOWN
CCDC83	2.51697e-10	3.42787e-10	-1.40859	DOWN
TMPRSS12	1.02638e-09	1.26684e-09	-1.39444	DOWN
ZNF415	5.10511e-10	6.56605e-10	-1.32449	DOWN
C1orf110	3.60544e-09	4.206e-09	-1.64166	DOWN
TEK	2.87609e-10	3.87497e-10	-1.51711	DOWN
A2M	1.31111e-10	1.85818e-10	-1.43937	DOWN
TAS2R40	1.06193e-07	1.11355e-07	-1.38866	DOWN
ZNF471	4.72017e-10	6.09888e-10	-1.41557	DOWN
C17orf104	3.27737e-10	4.37154e-10	-1.37192	DOWN
PP12708	4.61892e-09	5.33261e-09	-1.32324	DOWN
HS3ST3A1	2.96862e-10	3.99073e-10	-1.40321	DOWN
PRAMEF8	2.05857e-10	2.84598e-10	-1.36315	DOWN
GRIK4	3.41634e-11	5.18888e-11	-1.49481	DOWN
SEMG1	1.72421e-09	2.07619e-09	-1.41534	DOWN
ITLN2	1.89326e-10	2.63071e-10	-1.44864	DOWN
OTOR	2.62392e-10	3.56147e-10	-1.47775	DOWN
C3orf36	4.10538e-10	5.36466e-10	-1.39184	DOWN
CXCL6	9.22287e-10	1.14437e-09	-1.35777	DOWN
GRIA3	3.49594e-10	4.64133e-10	-1.41003	DOWN
KCP	4.20455e-10	5.48157e-10	-1.36108	DOWN
RCAN2	1.22958e-11	1.97249e-11	-1.53092	DOWN
TCTEX1D2	6.97787e-14	1.54526e-13	-1.35929	DOWN
DPCR1	8.29728e-09	9.35201e-09	-1.51439	DOWN
DPF3	3.42359e-12	5.87714e-12	-1.39542	DOWN
TMPRSS3	2.14016e-10	2.95111e-10	-1.39601	DOWN
MYH8	4.31143e-10	5.60799e-10	-1.40469	DOWN
PODN	3.64882e-10	4.82695e-10	-1.3866	DOWN
CXCR4	9.22701e-14	2.00121e-13	-1.47661	DOWN
ELAVL3	5.4776e-12	9.17937e-12	-1.40108	DOWN
DMRTC2	4.40465e-10	5.71979e-10	-1.39321	DOWN
ZNF140	3.57249e-11	5.41514e-11	-1.35699	DOWN
lnc-ABHD12B-5	3.67952e-10	4.86365e-10	-1.37512	DOWN
APOL3	2.30972e-17	1.07757e-16	-1.66188	DOWN
LSAMP	9.5276e-12	1.54828e-11	-1.3832	DOWN
TTTY8	1.56845e-10	2.20238e-10	-1.43777	DOWN
CCL8	1.60487e-10	2.25072e-10	-1.4572	DOWN
ADAMTSL1	3.20887e-13	6.37722e-13	-1.66569	DOWN
TSPY4	4.47987e-10	5.80788e-10	-1.3681	DOWN
C3orf49	4.0094e-10	5.25364e-10	-1.39262	DOWN
MBL2	5.56849e-10	7.11975e-10	-1.39109	DOWN
TWIST1	7.14248e-14	1.57978e-13	-1.34444	DOWN
IGFBP7	1.55505e-16	5.9022e-16	-1.36036	DOWN
PCDHAC1	3.10394e-10	4.15934e-10	-1.37488	DOWN
lnc-CDH16-2	2.32284e-10	3.18265e-10	-1.4305	DOWN
MSH4	1.04382e-11	1.68826e-11	-1.50289	DOWN
ADAM5	1.15791e-07	1.21153e-07	-1.532	DOWN
CDCP2	7.60929e-10	9.55093e-10	-1.39396	DOWN
KIAA0319	3.32902e-10	4.43338e-10	-1.4709	DOWN
RGS13	5.01135e-11	7.45563e-11	-1.37476	DOWN
IKZF3	3.32584e-09	3.89388e-09	-1.41061	DOWN
SPATA22	1.0457e-10	1.49952e-10	-1.46192	DOWN
EOMES	2.19733e-10	3.02464e-10	-1.45433	DOWN
G6PC	4.55208e-11	6.79918e-11	-1.3597	DOWN
COL3A1	8.46366e-12	1.38456e-11	-1.38499	DOWN
PDE1C	3.29896e-10	4.39853e-10	-1.41552	DOWN
SLC27A6	1.13178e-09	1.38972e-09	-1.4003	DOWN
lnc-DR1-1	1.74804e-09	2.10362e-09	-1.33244	DOWN
COL22A1	2.38196e-10	3.25823e-10	-1.35734	DOWN
RAB39B	2.82205e-10	3.80698e-10	-1.4113	DOWN
ZBED2	6.39431e-09	7.27739e-09	-1.39495	DOWN
SLCO1C1	1.81283e-09	2.17811e-09	-1.3722	DOWN
AOX1	3.61395e-15	1.01919e-14	-1.32266	DOWN
MAGEA10	1.23814e-09	1.51396e-09	-1.38983	DOWN
LINC00619	1.97651e-10	2.73966e-10	-1.41641	DOWN
ALDH1A2	3.57964e-10	4.74167e-10	-1.37828	DOWN
CDH26	9.41799e-10	1.1677e-09	-1.3971	DOWN
ITIH6	5.1842e-09	5.95862e-09	-1.33492	DOWN
CD48	4.12991e-10	5.39262e-10	-1.34297	DOWN
LOC100128108	8.57647e-09	9.65226e-09	-1.35126	DOWN
lnc-THUMPD1-1	1.13265e-09	1.39071e-09	-1.34985	DOWN
SRD5A1	7.99232e-16	2.60137e-15	-1.38398	DOWN
PCOLCE2	2.49981e-12	4.3667e-12	-1.32268	DOWN
ATOH1	2.24984e-10	3.09032e-10	-1.37411	DOWN
TP73-AS1	4.63848e-10	6.0019e-10	-1.42949	DOWN
PPP2R2B	2.50128e-11	3.85864e-11	-1.37526	DOWN
HSD17B13	5.08118e-09	5.84615e-09	-1.32713	DOWN
CIITA	5.17286e-12	8.69931e-12	-1.33625	DOWN
ELAVL2	7.88706e-14	1.73072e-13	-1.36007	DOWN
RGS9	2.47601e-10	3.37692e-10	-1.33857	DOWN
ARHGAP24	1.65537e-13	3.44971e-13	-1.33797	DOWN
MACC1	3.35134e-10	4.46246e-10	-1.37508	DOWN
APOL1	5.43058e-14	1.22632e-13	-1.55156	DOWN
LINC00470	3.32759e-10	4.4318e-10	-1.37553	DOWN
MATN1	4.37789e-13	8.51076e-13	-1.35066	DOWN
CDC20B	1.09763e-09	1.35055e-09	-1.35389	DOWN
CCT8	5.16803e-10	6.64151e-10	-1.36012	DOWN
CTXN2	9.09376e-15	2.36519e-14	-1.60465	DOWN
LOC101927811	1.91952e-12	3.40731e-12	-1.9962	DOWN
SLC22A25	2.4515e-10	3.34677e-10	-1.40846	DOWN
NTM	1.01085e-09	1.24877e-09	-1.41098	DOWN
TXK	4.43197e-16	1.5199e-15	-1.35329	DOWN
OOEP	1.27157e-08	1.41071e-08	-1.34583	DOWN
C15orf56	9.69904e-11	1.39681e-10	-1.4288	DOWN
OLIG2	2.23881e-09	2.66673e-09	-1.3954	DOWN
NLRP3	1.2592e-14	3.18798e-14	-1.52527	DOWN
CCL7	9.11153e-10	1.13133e-09	-1.41083	DOWN
DBX2	1.16597e-10	1.66211e-10	-1.39872	DOWN
PPP1R32	1.11388e-09	1.36924e-09	-1.34402	DOWN
TCL6	1.24051e-09	1.51676e-09	-1.33516	DOWN
TDRD9	2.26089e-10	3.10411e-10	-1.40221	DOWN
HOXA4	7.06688e-10	8.90718e-10	-1.40213	DOWN
THAP10	1.86766e-10	2.59733e-10	-1.35803	DOWN
FAM229B	8.90485e-15	2.31939e-14	-1.33313	DOWN
CHI3L1	1.37006e-09	1.66738e-09	-1.33882	DOWN
BMP3	5.46378e-09	6.26484e-09	-1.36975	DOWN
MLLT11	1.39283e-16	5.35502e-16	-1.45779	DOWN
FOXN4	1.05581e-09	1.3021e-09	-1.45808	DOWN
CACNG6	7.31334e-09	8.27599e-09	-1.4679	DOWN
FZD8	1.07204e-11	1.73143e-11	-1.57792	DOWN
SMR3B	1.18798e-09	1.45578e-09	-1.48851	DOWN
APCDD1	2.07814e-15	6.16122e-15	-1.55909	DOWN
CR1L	2.5511e-10	3.4707e-10	-1.40212	DOWN
LOC100506827	3.76479e-16	1.31022e-15	-1.54575	DOWN
LOC100130264	5.45777e-10	6.99053e-10	-1.38176	DOWN
CLCNKB	4.29519e-10	5.59008e-10	-1.3731	DOWN
OR11G2	4.40499e-10	5.71982e-10	-1.50027	DOWN
FRMD5	8.23535e-22	1.99779e-20	-1.33285	DOWN
KRTAP4-4	3.53294e-10	4.68599e-10	-1.42268	DOWN
PDE4DIP	9.40732e-16	3.00891e-15	-1.48877	DOWN
CLCA2	2.09559e-10	2.89429e-10	-1.47751	DOWN
ZBBX	7.1384e-10	8.9942e-10	-1.40261	DOWN
LOC101929926	4.46466e-10	5.79023e-10	-1.35183	DOWN
TRPA1	8.31272e-10	1.0377e-09	-1.35339	DOWN
OR2A7	9.96675e-09	1.1149e-08	-1.47797	DOWN
LEMD1	3.24763e-08	3.49773e-08	-1.52992	DOWN
WFDC6	2.46534e-09	2.92348e-09	-1.41452	DOWN
SSTR1	2.20811e-11	3.43064e-11	-1.39509	DOWN
RSPH4A	7.63603e-09	8.63305e-09	-1.36077	DOWN
HMCN2	1.20882e-10	1.72049e-10	-1.36653	DOWN
IL6	4.29386e-11	6.44062e-11	-1.61751	DOWN
FGB	8.20622e-11	1.19188e-10	-1.59904	DOWN
KLK11	1.39848e-10	1.97458e-10	-1.3631	DOWN
PTPRR	2.46537e-10	3.36418e-10	-2.25968	DOWN
KIAA2022	1.15414e-10	1.64616e-10	-1.33119	DOWN
lnc-EYS-2	7.97179e-09	8.99972e-09	-1.50038	DOWN
PRSS36	1.06688e-14	2.73979e-14	-1.3591	DOWN
AGAP2	4.15677e-18	2.41029e-17	-1.6688	DOWN
LOC101929628	3.11997e-10	4.17659e-10	-1.38779	DOWN
DCLK3	4.99122e-08	5.31736e-08	-1.36875	DOWN
ZNF320	2.64021e-21	5.12162e-20	-1.40431	DOWN
KCNV1	2.08503e-09	2.4921e-09	-1.38972	DOWN
ARMC3	1.55344e-10	2.18265e-10	-1.34082	DOWN
lnc-SDIM1-3	5.03028e-10	6.47414e-10	-1.33498	DOWN
MAP10	1.30593e-13	2.76771e-13	-1.34899	DOWN
HORMAD1	4.07227e-09	4.72622e-09	-1.37953	DOWN
PLXNC1	6.32822e-11	9.30919e-11	-1.50562	DOWN
ZNF585A	1.55987e-14	3.88729e-14	-1.36563	DOWN
MMP12	1.06355e-10	1.52391e-10	-1.4214	DOWN
PGBD5	4.8021e-05	4.84791e-05	-1.3653	DOWN
ACTA2	1.14073e-17	5.80536e-17	-1.6586	DOWN
ZNF502	3.66559e-19	2.98892e-18	-1.52846	DOWN
PPIAL4G	4.39081e-14	1.00608e-13	-1.39073	DOWN
DNM3OS	5.74918e-08	6.10151e-08	-1.45457	DOWN
PRDM16	3.46109e-09	4.04517e-09	-1.35172	DOWN
CETN4P	1.15358e-07	1.20708e-07	-1.39339	DOWN
DPYS	5.22248e-11	7.75572e-11	-1.37357	DOWN
TAS1R2	1.83004e-09	2.19836e-09	-1.49942	DOWN
NDUFA4L2	6.99166e-11	1.02344e-10	-1.437	DOWN
DTX3L	3.79238e-14	8.79204e-14	-1.39452	DOWN
TBX20	3.64616e-10	4.82426e-10	-1.33813	DOWN
FAM183B	4.83185e-10	6.23472e-10	-1.34708	DOWN
UBD	8.46404e-12	1.38456e-11	-1.33007	DOWN
ZNF135	5.4902e-13	1.05228e-12	-1.37918	DOWN
FAM53B-AS1	3.71905e-09	4.3349e-09	-1.65956	DOWN
PDP1	3.06687e-16	1.08528e-15	-1.52496	DOWN
CYP19A1	1.77929e-10	2.48092e-10	-1.34943	DOWN
LRRC3	3.2402e-12	5.57925e-12	-1.3913	DOWN
ADAM28	8.94948e-10	1.11274e-09	-1.39949	DOWN
C10orf62	1.67521e-10	2.3441e-10	-1.32773	DOWN
OAS2	3.51112e-13	6.92617e-13	-1.64228	DOWN
LGSN	2.2377e-09	2.66559e-09	-1.35275	DOWN
RFPL4B	3.15661e-10	4.2218e-10	-1.34589	DOWN
RNF133	9.13172e-09	1.02498e-08	-1.56809	DOWN
GRIK1	2.29074e-11	3.55079e-11	-1.3829	DOWN
MMP26	5.37081e-10	6.88647e-10	-1.36411	DOWN
MAPK4	4.4797e-08	4.78284e-08	-1.4888	DOWN
TCF20	4.90095e-14	1.11409e-13	-1.32672	DOWN
DDX3Y	3.1552e-12	5.4391e-12	-1.32479	DOWN
STK32B	9.16066e-08	9.63671e-08	-1.68335	DOWN
KCNB2	2.70826e-09	3.1996e-09	-1.38092	DOWN
LPAR1	3.30902e-15	9.38758e-15	-1.68585	DOWN
CRABP2	1.11065e-15	3.49069e-15	-1.33708	DOWN
EHF	1.51453e-10	2.13129e-10	-1.40284	DOWN
RNF148	9.49247e-12	1.54289e-11	-1.52311	DOWN
TRAT1	8.9182e-11	1.29021e-10	-1.47403	DOWN
GJB5	2.48743e-10	3.39121e-10	-1.41537	DOWN
PDE5A	8.29682e-11	1.20426e-10	-1.3679	DOWN
P2RX7	8.43444e-12	1.38034e-11	-1.4813	DOWN
CNRIP1	3.81381e-08	4.09023e-08	-1.32242	DOWN
PAPPA2	3.05877e-10	4.10246e-10	-1.3655	DOWN
COL2A1	2.70588e-09	3.197e-09	-1.34109	DOWN
ACTL9	6.48164e-09	7.37354e-09	-1.40458	DOWN
RNF152	3.92401e-11	5.91576e-11	-1.62121	DOWN
LOC401317	8.50806e-14	1.85685e-13	-1.66155	DOWN
PLCXD3	3.07656e-10	4.1245e-10	-1.39759	DOWN
RHOH	2.96619e-10	3.98776e-10	-1.86136	DOWN
LOC101929726	5.23087e-10	6.71703e-10	-1.41341	DOWN
IL23A	1.87449e-13	3.87687e-13	-1.51579	DOWN
A3GALT2	2.70495e-10	3.66404e-10	-1.40701	DOWN
PRB2	5.43507e-10	6.96294e-10	-1.37754	DOWN
NTRK2	3.79092e-12	6.47882e-12	-1.35827	DOWN
EDNRA	1.78519e-11	2.80269e-11	-1.54323	DOWN
CCDC126	8.84292e-11	1.27983e-10	-1.47769	DOWN
PRO2012	7.51717e-12	1.23795e-11	-1.34353	DOWN
DSCAML1	1.51974e-08	1.67689e-08	-1.33834	DOWN
UGT2B11	6.77077e-10	8.55243e-10	-1.39331	DOWN
ECEL1	4.75847e-10	6.14573e-10	-1.41651	DOWN
LINC01206	8.13478e-10	1.01661e-09	-1.35531	DOWN
UBASH3A	2.77288e-10	3.74708e-10	-1.39723	DOWN
LOC101928731	2.07224e-11	3.23176e-11	-1.32924	DOWN
ABCA9	6.0905e-09	6.9478e-09	-1.32746	DOWN
NAP1L2	1.63125e-10	2.28595e-10	-1.41406	DOWN
CD300LD	5.5078e-10	7.04713e-10	-1.37532	DOWN
AIFM3	1.39529e-09	1.69706e-09	-1.52023	DOWN
PRODH2	9.71091e-12	1.57646e-11	-1.37195	DOWN
LPAR3	1.18788e-12	2.1745e-12	-1.36392	DOWN
MUC15	1.04891e-12	1.933e-12	-1.44158	DOWN
SLC35F4	1.76064e-08	1.93351e-08	-1.34759	DOWN
RBMXL3	3.04996e-10	4.09217e-10	-1.42178	DOWN
VSTM2A	1.5777e-10	2.21434e-10	-1.45029	DOWN
KRTAP12-2	3.85025e-10	5.06638e-10	-1.40646	DOWN
DOCK8	2.03727e-11	3.17941e-11	-1.77706	DOWN
CLDN16	2.67512e-10	3.62553e-10	-1.39727	DOWN
ZNF541	1.25715e-08	1.39532e-08	-1.35368	DOWN
PRRG4	2.42086e-10	3.30794e-10	-1.68337	DOWN
HHIP	9.34727e-12	1.52093e-11	-1.36033	DOWN
CD1D	1.03864e-09	1.28127e-09	-1.3789	DOWN
CD28	3.35851e-10	4.47102e-10	-1.37195	DOWN
FGF1	8.4365e-17	3.4011e-16	-1.6036	DOWN
MSX2	1.49473e-11	2.37198e-11	-1.36592	DOWN
LILRA2	1.46987e-09	1.78118e-09	-1.50229	DOWN
BRAF	1.33026e-12	2.41996e-12	-1.4243	DOWN
SNX10	4.39066e-11	6.57491e-11	-1.49792	DOWN
LOC100996902	2.74797e-10	3.71591e-10	-1.39891	DOWN
MYF6	1.14105e-09	1.40026e-09	-1.58398	DOWN
C6orf223	3.24296e-10	4.32929e-10	-1.43595	DOWN
lnc-AC092031.1-1	1.9284e-14	4.72491e-14	-1.33043	DOWN
UGT2B7	2.63413e-10	3.57371e-10	-1.40261	DOWN
CA6	5.46991e-11	8.1092e-11	-1.33088	DOWN
LINC00314	3.51912e-10	4.66937e-10	-1.37657	DOWN
lnc-GATA5-2	6.24238e-10	7.92204e-10	-1.33072	DOWN
SYNPO2	4.3418e-12	7.37296e-12	-1.50796	DOWN
C6orf165	5.80067e-11	8.5679e-11	-1.39217	DOWN
EREG	1.95407e-24	2.03234e-22	-1.41827	DOWN
CNTN1	2.88768e-13	5.78206e-13	-1.41297	DOWN
LILRB2	7.6774e-10	9.6304e-10	-1.40997	DOWN
LINC00917	2.78194e-09	3.28279e-09	-1.35679	DOWN
CNEP1R1	1.11847e-09	1.3745e-09	-1.36489	DOWN
HS3ST5	6.77387e-18	3.67136e-17	-1.8108	DOWN
LOC102723536	3.53554e-10	4.68909e-10	-1.37599	DOWN
NPY1R	1.11094e-16	4.37535e-16	-1.32538	DOWN
CCDC144NL-AS1	3.51983e-10	4.66997e-10	-1.36748	DOWN
ZNF818P	5.74404e-11	8.48986e-11	-1.36905	DOWN
lnc-DHX37-1	1.18141e-09	1.44791e-09	-1.38628	DOWN
CXCL10	5.49237e-10	7.02988e-10	-1.35688	DOWN
OR5AK2	6.3836e-11	9.3838e-11	-1.49904	DOWN
ZFP42	1.13433e-09	1.39258e-09	-1.36835	DOWN
KIF25-AS1	1.04459e-10	1.49806e-10	-1.55008	DOWN
SSTR4	2.41425e-11	3.73202e-11	-1.34234	DOWN
DIO3OS	8.78498e-10	1.09333e-09	-1.35083	DOWN
GALNT14	5.22141e-10	6.70583e-10	-1.33905	DOWN
SNAPC5	4.90103e-15	1.3465e-14	-1.34872	DOWN
CPE	9.64846e-18	5.02325e-17	-1.39614	DOWN
LY96	7.83435e-15	2.06373e-14	-1.40372	DOWN
ZNF483	5.66296e-06	5.73553e-06	-2.1387	DOWN
SOX11	2.21197e-09	2.63581e-09	-1.40428	DOWN
SPARCL1	5.96566e-10	7.59324e-10	-1.38087	DOWN
TAS2R19	5.96218e-14	1.33686e-13	-1.41097	DOWN
SYT11	4.30063e-12	7.30578e-12	-1.40346	DOWN
GAREML	6.01704e-10	7.6554e-10	-1.37587	DOWN
IFIH1	7.03936e-15	1.86973e-14	-1.33262	DOWN
C6orf99	6.48027e-18	3.53766e-17	-1.40993	DOWN
PDE8B	5.31117e-15	1.4495e-14	-1.49122	DOWN
POU5F2	2.38446e-08	2.59496e-08	-1.40677	DOWN
CTSO	1.1823e-06	1.20568e-06	-1.84615	DOWN
TPMT	1.30829e-12	2.3831e-12	-1.35448	DOWN
CHP2	2.2641e-10	3.10758e-10	-1.67256	DOWN
FAM71E2	1.02366e-11	1.657e-11	-1.3322	DOWN
CYP4F30P	5.2179e-10	6.70227e-10	-1.34598	DOWN
MEGF10	3.44036e-08	3.69913e-08	-1.42884	DOWN
lnc-MAPK10-1	9.39349e-11	1.35594e-10	-1.49535	DOWN
MPP4	1.67749e-19	1.54256e-18	-1.34166	DOWN
VLDLR-AS1	4.01755e-09	4.666e-09	-1.40479	DOWN
lnc-NUB1-1	3.05119e-10	4.09321e-10	-1.39546	DOWN
C8B	1.17308e-10	1.67172e-10	-1.36712	DOWN
HCLS1	1.89847e-12	3.37392e-12	-2.11753	DOWN
ZNF750	2.10852e-09	2.518e-09	-1.38446	DOWN
FGF4	2.27115e-09	2.70366e-09	-1.4583	DOWN
RNF175	4.92348e-07	5.0582e-07	-1.52421	DOWN
CCL13	3.85007e-12	6.57681e-12	-1.42203	DOWN
BMP6	6.89058e-18	3.72903e-17	-1.90219	DOWN
RAB8B	1.14562e-21	2.58245e-20	-1.32761	DOWN
NCAM2	8.2876e-10	1.03463e-09	-1.35687	DOWN
LOC101930035	1.08944e-08	1.21581e-08	-1.68566	DOWN
CR1	1.67106e-10	2.33866e-10	-1.42829	DOWN
ANKRD29	2.14606e-10	2.95886e-10	-1.37573	DOWN
PPIAL4B	9.61209e-13	1.77954e-12	-1.42338	DOWN
GPR65	1.03702e-10	1.48838e-10	-1.35104	DOWN
RBM20	5.18444e-10	6.66119e-10	-1.37586	DOWN
EBF3	1.46055e-10	2.05853e-10	-1.39876	DOWN
KCNS2	1.19487e-10	1.7013e-10	-1.45392	DOWN
AMER2	5.245e-10	6.7323e-10	-1.61536	DOWN
C9orf135	2.49658e-09	2.95897e-09	-1.3989	DOWN
NPTX2	5.17667e-08	5.50909e-08	-1.63535	DOWN
lnc-DMRTA2-1	4.19912e-10	5.47489e-10	-1.38634	DOWN
ANO4	7.50829e-10	9.43276e-10	-1.39881	DOWN
C17orf47	1.6955e-09	2.04284e-09	-1.34057	DOWN
FGG	7.4753e-08	7.89544e-08	-1.38448	DOWN
LINC00661	1.54836e-09	1.87304e-09	-1.40568	DOWN
lnc-MBL2-2	2.89439e-09	3.40858e-09	-1.4077	DOWN
SAMD9	2.277e-13	4.63874e-13	-1.37729	DOWN
GDA	5.63192e-12	9.42664e-12	-1.35185	DOWN
CCM2L	2.50836e-10	3.4177e-10	-1.37997	DOWN
SEC14L5	2.97829e-10	4.00254e-10	-1.3952	DOWN
FAM46C	8.08567e-13	1.51513e-12	-1.35828	DOWN
NFIX	2.29245e-12	4.02352e-12	-1.71213	DOWN
NRAP	4.15738e-09	4.82005e-09	-1.35273	DOWN
lnc-SRPK2-4	3.73684e-10	4.93294e-10	-1.37036	DOWN
CPLX4	1.01423e-08	1.1339e-08	-1.42309	DOWN
MMP7	6.06364e-09	6.91846e-09	-1.44221	DOWN
NWD2	2.30956e-09	2.74757e-09	-1.3295	DOWN
TBX5-AS1	3.1502e-10	4.21416e-10	-1.37392	DOWN
CCNB3	1.86122e-16	6.9078e-16	-1.45196	DOWN
CSMD1	1.79245e-10	2.49772e-10	-1.3962	DOWN
HSFY2	2.11756e-09	2.52747e-09	-1.33644	DOWN
FRMPD1	5.6065e-09	6.42035e-09	-1.34147	DOWN
SLC6A14	2.82802e-10	3.81447e-10	-1.42994	DOWN
ALDH8A1	6.25951e-12	1.04174e-11	-1.423	DOWN
BLZF1	4.11835e-10	5.38005e-10	-1.39194	DOWN
TEX11	8.13945e-10	1.01712e-09	-1.35131	DOWN
KIAA1549L	1.37698e-11	2.1959e-11	-1.3911	DOWN
XAF1	1.41737e-12	2.5658e-12	-1.89306	DOWN
SHISA6	2.71806e-10	3.68041e-10	-1.44402	DOWN
lnc-C16orf61-2	1.36739e-08	1.5134e-08	-1.93	DOWN
SLC12A8	4.90864e-09	5.65518e-09	-1.40515	DOWN
SLC16A12	6.36338e-13	1.20926e-12	-1.39518	DOWN
HRH4	5.70237e-09	6.52354e-09	-1.36499	DOWN
PPP3R2	1.95007e-11	3.04858e-11	-1.35573	DOWN
PSAPL1	1.24567e-09	1.52214e-09	-1.36205	DOWN
KBTBD11	8.20222e-10	1.02471e-09	-1.43617	DOWN
RASIP1	1.8958e-10	2.63403e-10	-1.62883	DOWN
EDDM3A	3.9113e-10	5.13849e-10	-1.47296	DOWN
SERPINA7	3.3168e-08	3.56946e-08	-1.43228	DOWN
DPP10	1.9775e-10	2.74082e-10	-1.39413	DOWN
LOC102724953	3.15688e-10	4.22185e-10	-1.37463	DOWN
GPR1-AS	4.84157e-11	7.21729e-11	-1.34405	DOWN
ACTA1	1.45976e-12	2.63829e-12	-1.45667	DOWN
ATF7	7.41175e-14	1.63355e-13	-1.33124	DOWN
DGKI	4.89681e-11	7.29504e-11	-1.81246	DOWN
PTH	1.68155e-09	2.02725e-09	-1.36287	DOWN
ZNF99	2.85576e-11	4.37558e-11	-1.34895	DOWN
lnc-C6orf94-1	2.03422e-09	2.43298e-09	-1.32405	DOWN
SH2D1A	8.09689e-10	1.01208e-09	-1.3964	DOWN
DCC	1.4199e-09	1.72421e-09	-1.47079	DOWN
LINC00633	4.13323e-10	5.39598e-10	-1.3559	DOWN
CCER1	3.97248e-10	5.20856e-10	-1.4082	DOWN
COPZ2	1.30941e-09	1.59732e-09	-1.37247	DOWN
POU2AF1	3.37291e-10	4.48886e-10	-1.40748	DOWN
F11-AS1	7.57405e-10	9.50934e-10	-1.35864	DOWN
LINC01120	9.67957e-11	1.39445e-10	-1.36696	DOWN
SPAG6	2.79221e-10	3.77178e-10	-1.35964	DOWN
CCT8L2	1.33339e-09	1.62527e-09	-1.41063	DOWN
CD180	1.81172e-10	2.52303e-10	-1.48015	DOWN
AKR1B10	9.95836e-09	1.1141e-08	-1.41177	DOWN
DKK2	3.29461e-10	4.39305e-10	-1.36413	DOWN
LUM	4.22999e-09	4.90015e-09	-1.40671	DOWN
SPATA18	4.67517e-12	7.90198e-12	-1.38236	DOWN
PDZK1IP1	1.68959e-09	2.03585e-09	-1.32636	DOWN
TECRL	4.95753e-09	5.71005e-09	-1.3339	DOWN
PTPRB	7.78344e-13	1.46087e-12	-1.44225	DOWN
RND1	2.30792e-08	2.51438e-08	-1.57307	DOWN
CMTR2	1.34112e-09	1.63425e-09	-1.73841	DOWN
NUP210L	3.06205e-10	4.10656e-10	-1.3989	DOWN
MNDA	1.38481e-09	1.68489e-09	-1.37228	DOWN
lnc-CTSL1-1	4.90184e-10	6.31468e-10	-1.36119	DOWN
lnc-ARFGEF2-2	6.2956e-10	7.9879e-10	-1.42111	DOWN
CLEC3A	2.91375e-10	3.9222e-10	-1.41012	DOWN
CPZ	4.80786e-09	5.54367e-09	-1.40845	DOWN
SLC25A18	1.22483e-09	1.49871e-09	-1.43351	DOWN
UNC5D	4.32735e-10	5.62748e-10	-1.43478	DOWN
TLX3	1.53009e-10	2.15135e-10	-1.46286	DOWN
KCNS1	7.46232e-10	9.38012e-10	-1.33051	DOWN
RIPPLY2	4.56207e-10	5.9081e-10	-1.36021	DOWN
SYT10	1.95464e-07	2.03037e-07	-1.41627	DOWN
BCHE	1.73635e-12	3.10562e-12	-1.49519	DOWN
LINC00317	7.36141e-08	7.77742e-08	-1.4213	DOWN
CCSER1	3.78891e-09	4.41122e-09	-1.33743	DOWN
NXPH2	2.5087e-10	3.4179e-10	-1.45776	DOWN
CTNND2	1.55783e-13	3.26108e-13	-1.34103	DOWN
ANPEP	6.96616e-10	8.78696e-10	-1.37727	DOWN
LINC00524	1.47064e-10	2.07211e-10	-1.38026	DOWN
AP3B1	1.97883e-22	6.54674e-21	-1.33133	DOWN
TLR10	3.55888e-10	4.71625e-10	-1.41959	DOWN
LOC100128840	3.67726e-18	2.16746e-17	-1.3441	DOWN
GJC1	1.55356e-09	1.87921e-09	-1.39143	DOWN
LOXHD1	5.0325e-11	7.48526e-11	-1.32222	DOWN
HOXA11-AS	7.86334e-10	9.85204e-10	-1.35119	DOWN
RNF122	2.19474e-11	3.41133e-11	-1.47463	DOWN
LYZL2	2.0682e-10	2.8582e-10	-1.36667	DOWN
ZNF285	2.44794e-09	2.90399e-09	-1.3425	DOWN
PRAMEF2	3.72356e-09	4.3396e-09	-1.34446	DOWN
PPP1R1A	2.9044e-11	4.44603e-11	-1.43908	DOWN
CPA2	1.73893e-11	2.7367e-11	-1.6219	DOWN
LOC100131864	2.89669e-10	3.90128e-10	-1.41555	DOWN
ADARB2-AS1	1.29395e-08	1.43475e-08	-1.48546	DOWN
PLD1	4.63086e-14	1.05867e-13	-1.33091	DOWN
DDX4	8.15972e-11	1.18551e-10	-1.47097	DOWN
ASCL2	3.39904e-10	4.52132e-10	-1.35347	DOWN
LOC101927637	3.24874e-10	4.33637e-10	-1.39197	DOWN
RGCC	1.18399e-17	5.99684e-17	-1.34409	DOWN
SCN2B	2.72374e-10	3.68562e-10	-1.36207	DOWN
DQX1	3.97634e-14	9.18558e-14	-1.38168	DOWN
TNMD	1.15714e-08	1.28803e-08	-1.361	DOWN
OR51A7	5.56628e-10	7.11793e-10	-1.49075	DOWN
lnc-IL4R-2	2.93998e-09	3.46047e-09	-1.56262	DOWN
PAGE4	2.29907e-10	3.15199e-10	-1.44038	DOWN
KCNQ1	2.4371e-10	3.32837e-10	-1.39789	DOWN
MYCT1	2.6411e-11	4.06498e-11	-1.32893	DOWN
BPI	6.65238e-13	1.25955e-12	-1.35814	DOWN
APOBEC3G	3.90134e-11	5.88257e-11	-1.33735	DOWN
SGCD	5.52691e-11	8.18632e-11	-1.37563	DOWN
TRIM64	7.90031e-10	9.8922e-10	-1.35777	DOWN
SLC17A1	6.32386e-11	9.3043e-11	-1.47064	DOWN
NLRP9	6.40746e-12	1.06489e-11	-1.33635	DOWN
GJA8	3.54634e-09	4.13999e-09	-1.34411	DOWN
BPESC1	2.11021e-09	2.51969e-09	-1.33315	DOWN
MYO18B	1.86992e-10	2.60007e-10	-1.36792	DOWN
GPR32	1.62006e-11	2.56122e-11	-1.39543	DOWN
KCNMB2	2.19774e-10	3.02496e-10	-1.37915	DOWN
LINC01551	4.3258e-09	5.00633e-09	-1.35564	DOWN
CDH13	7.56407e-10	9.49813e-10	-1.4202	DOWN
SPI1	2.20906e-10	3.03894e-10	-1.40398	DOWN
lnc-TIGD6-1	9.90343e-11	1.42387e-10	-1.34039	DOWN
FPR2	4.80094e-11	7.1579e-11	-1.41447	DOWN
KCNA5	4.85671e-09	5.59856e-09	-1.62859	DOWN
lnc-ZNF207-1	6.93716e-17	2.85128e-16	-1.47061	DOWN
SBSPON	2.11682e-10	2.92205e-10	-1.50835	DOWN
HEATR4	1.44475e-11	2.29691e-11	-1.3238	DOWN
lnc-AKR1C3-1	5.87892e-10	7.49073e-10	-1.3986	DOWN
GABRA4	7.1588e-09	8.10921e-09	-1.68965	DOWN
DIO3	6.20313e-09	7.07137e-09	-1.58021	DOWN
XLOC_l2_006673	8.13698e-13	1.52391e-12	-1.37774	DOWN
POLR2M	1.19531e-08	1.32888e-08	-1.35722	DOWN
PSG3	3.11672e-10	4.17338e-10	-1.40852	DOWN
SEL1L3	1.26591e-10	1.79694e-10	-1.38346	DOWN
TDRD6	1.12614e-08	1.25484e-08	-1.36457	DOWN
ATP6V1G3	3.79128e-09	4.41369e-09	-1.50653	DOWN
TBX4	4.22856e-07	4.35143e-07	-1.40931	DOWN
C3orf20	5.37425e-09	6.16615e-09	-1.68168	DOWN
IRX2	5.86453e-10	7.47397e-10	-1.40236	DOWN
S100B	9.37776e-09	1.05148e-08	-1.46405	DOWN
CLEC18B	7.01093e-15	1.8631e-14	-1.41973	DOWN
DPYSL5	7.13394e-11	1.04309e-10	-1.50891	DOWN
OIT3	1.44055e-09	1.74776e-09	-1.34809	DOWN
lnc-PRSS1-1	2.3449e-10	3.21093e-10	-1.42014	DOWN
WISP1	5.71948e-10	7.29939e-10	-1.36417	DOWN
GPLD1	5.54123e-07	5.68608e-07	-1.34056	DOWN
FAM90A1	1.68633e-09	2.03233e-09	-1.72348	DOWN
LRRN1	4.71178e-10	6.08977e-10	-1.42542	DOWN
IL22RA2	3.42785e-08	3.68591e-08	-1.83776	DOWN
FAM149B1	4.32005e-11	6.47507e-11	-1.54723	DOWN
TNFRSF17	3.27544e-10	4.36974e-10	-1.71284	DOWN
ACKR2	4.96399e-09	5.71677e-09	-1.34211	DOWN
CYP2C19	1.05664e-09	1.30303e-09	-1.37709	DOWN
CDNF	2.57806e-08	2.79674e-08	-1.49182	DOWN
lnc-C1orf106-1	5.41938e-10	6.94432e-10	-1.36045	DOWN
RAMP2	4.30685e-10	5.60284e-10	-1.40165	DOWN
FNDC7	3.53985e-09	4.13268e-09	-1.35321	DOWN
MIR133A1HG	2.07323e-08	2.26635e-08	-1.40471	DOWN
KIAA0922	5.68407e-10	7.25727e-10	-1.40249	DOWN
NLGN4X	6.8192e-10	8.6124e-10	-1.43568	DOWN
PPP1R1C	2.90177e-18	1.76456e-17	-1.3946	DOWN
GLIS1	9.14417e-16	2.93512e-15	-1.34892	DOWN
FRZB	7.46129e-09	8.43814e-09	-1.40804	DOWN
PROK1	3.23809e-10	4.32439e-10	-1.40081	DOWN
LOC645984	4.62581e-10	5.98593e-10	-1.40463	DOWN
UBE2QL1	5.11143e-10	6.57298e-10	-1.36224	DOWN
KRT23	2.92538e-10	3.93669e-10	-1.39034	DOWN
ZNF804B	8.01628e-10	1.00291e-09	-1.35544	DOWN
KCNA6	9.87044e-11	1.4198e-10	-1.35875	DOWN
PCDHB15	3.84266e-19	3.10172e-18	-1.80984	DOWN
lnc-EIF2D-1	3.5769e-11	5.42136e-11	-1.37494	DOWN
RGL4	1.29658e-10	1.8386e-10	-1.45268	DOWN
CARD6	9.03094e-13	1.67951e-12	-1.39546	DOWN
MYH1	2.19636e-08	2.39732e-08	-1.34132	DOWN
lnc-IDS-2	9.01996e-10	1.12088e-09	-1.38495	DOWN
POTED	1.00489e-10	1.44387e-10	-1.33455	DOWN
C20orf173	2.37609e-09	2.82227e-09	-1.37659	DOWN
PGM5P3-AS1	1.01264e-20	1.48147e-19	-1.47716	DOWN
PRO2214	1.01691e-10	1.46045e-10	-1.37798	DOWN
THEG5	3.05452e-10	4.09738e-10	-1.37268	DOWN
LOC100507530	5.83754e-10	7.44168e-10	-1.3448	DOWN
NFE2	1.89538e-09	2.27322e-09	-1.40043	DOWN
lnc-MARCKS-5	4.01636e-10	5.262e-10	-1.38431	DOWN
IL20RB	2.07364e-18	1.3209e-17	-1.35018	DOWN
LOC101927446	1.15832e-08	1.28926e-08	-1.51294	DOWN
DMGDH	9.7326e-10	1.20473e-09	-1.32259	DOWN
HIST2H4B	3.80705e-11	5.75094e-11	-1.32721	DOWN
PRAMEF10	2.53022e-10	3.44358e-10	-1.38112	DOWN
GYPA	2.30692e-10	3.16203e-10	-1.34118	DOWN
TTC21A	1.903e-15	5.69233e-15	-1.43572	DOWN
GRIN2B	4.5032e-07	4.63037e-07	-2.01432	DOWN
LINC01556	1.63524e-08	1.80038e-08	-1.49695	DOWN
VPREB1	2.74073e-09	3.23606e-09	-1.36806	DOWN
OCLM	7.16365e-07	7.33261e-07	-1.43407	DOWN
LOC101929622	9.21665e-10	1.14368e-09	-1.35202	DOWN
SLC7A7	8.83986e-09	9.93324e-09	-2.06875	DOWN
MST1L	2.00512e-10	2.77569e-10	-1.33241	DOWN
RNF32	6.59239e-10	8.33992e-10	-1.45445	DOWN
LMOD3	4.69879e-10	6.07473e-10	-1.32717	DOWN
LOC100130357	1.388e-10	1.96102e-10	-1.41071	DOWN
FAM65C	1.11739e-12	2.05188e-12	-1.39056	DOWN
LINC00612	9.27206e-10	1.15008e-09	-1.36596	DOWN
LINC01176	9.79806e-11	1.40995e-10	-1.35465	DOWN
DNALI1	3.4121e-10	4.53668e-10	-1.42572	DOWN
NDN	1.53624e-09	1.85887e-09	-1.40986	DOWN
FBXL21	3.06436e-10	4.10906e-10	-1.43082	DOWN
PRUNE2	2.85735e-10	3.85115e-10	-1.33356	DOWN
GUCY2F	3.59392e-10	4.75885e-10	-1.38451	DOWN
DDR2	2.41735e-10	3.30352e-10	-1.53246	DOWN
LOC100507651	4.23291e-10	5.51537e-10	-1.3561	DOWN
TNFSF14	7.19751e-10	9.06426e-10	-1.59272	DOWN
SLC35D3	2.35268e-10	3.22061e-10	-1.40761	DOWN
TKTL2	5.5763e-10	7.12923e-10	-1.3979	DOWN
DSG2-AS1	3.92926e-10	5.15797e-10	-1.36251	DOWN
lnc-MATN2-1	7.28146e-17	2.97724e-16	-1.39881	DOWN
ASB17	9.08065e-10	1.12773e-09	-1.35328	DOWN
DMRT2	3.07492e-10	4.1226e-10	-1.40505	DOWN
XRCC2	9.97017e-16	3.16045e-15	-1.37874	DOWN
BTLA	3.79667e-10	5.00242e-10	-1.39374	DOWN
PCDHGB7	8.58501e-09	9.66128e-09	-1.39075	DOWN
COL4A6	1.72658e-09	2.07891e-09	-1.33206	DOWN
GLRA3	9.14063e-12	1.49012e-11	-1.38472	DOWN
AKAP14	4.35086e-12	7.38765e-12	-1.37085	DOWN
BMP15	2.40671e-10	3.29083e-10	-1.33844	DOWN
TRIML2	8.32593e-19	6.04512e-18	-1.36389	DOWN
SBK1	2.24952e-10	3.09014e-10	-1.35273	DOWN
DAZL	6.48262e-10	8.21138e-10	-1.38817	DOWN
IFI44L	9.54434e-16	3.0436e-15	-1.52465	DOWN
DLX3	5.8434e-12	9.76797e-12	-1.48503	DOWN
C14orf105	1.38562e-10	1.95781e-10	-1.34209	DOWN
RSAD2	2.34746e-10	3.21395e-10	-1.34418	DOWN
LOC653581	3.54284e-10	4.69774e-10	-1.3712	DOWN
HAPLN2	2.012e-10	2.78458e-10	-1.32373	DOWN
CYP4Z1	3.59058e-10	4.75513e-10	-1.35501	DOWN
CHRM5	9.7382e-08	1.02264e-07	-1.32977	DOWN
ERV9-1	5.38829e-19	4.13888e-18	-1.65679	DOWN
FBLL1	1.7755e-10	2.47601e-10	-1.65022	DOWN
TMA16	2.63747e-13	5.31459e-13	-1.40022	DOWN
LINC01005	3.6355e-10	4.81179e-10	-1.39361	DOWN
BARX1	3.71866e-10	4.91036e-10	-1.3764	DOWN
SIPA1L2	7.7133e-17	3.1361e-16	-1.39641	DOWN
CLCA3P	2.0783e-16	7.6383e-16	-1.40467	DOWN
GSC	1.44177e-10	2.03318e-10	-1.36585	DOWN
ZCCHC5	3.70482e-09	4.31971e-09	-1.45551	DOWN
SLC46A2	3.45587e-10	4.59218e-10	-1.40017	DOWN
LINC01101	4.03497e-09	4.68563e-09	-1.3789	DOWN
KIAA0226L	4.16867e-10	5.43974e-10	-1.3562	DOWN
ABCB4	1.31356e-07	1.37162e-07	-1.45368	DOWN
LINC00689	2.34863e-08	2.55735e-08	-1.43944	DOWN
TAGAP	5.83067e-10	7.43396e-10	-1.33513	DOWN
DDI1	3.65383e-10	4.83304e-10	-1.39499	DOWN
BZRAP1-AS1	3.68616e-10	4.87172e-10	-1.34725	DOWN
SAMSN1	3.26733e-10	4.35957e-10	-1.39109	DOWN
C14orf177	3.71274e-10	4.90321e-10	-1.38417	DOWN
LOC101927021	1.62407e-11	2.56666e-11	-1.3331	DOWN
C1QTNF2	7.91349e-17	3.20956e-16	-1.41036	DOWN
ZNF701	2.92472e-16	1.03954e-15	-1.54014	DOWN
SALL3	3.10574e-10	4.16145e-10	-1.441	DOWN
CABP2	5.83705e-10	7.44156e-10	-1.34654	DOWN
ZNF812	1.52801e-10	2.1491e-10	-1.59378	DOWN
MAS1	9.36725e-10	1.16173e-09	-1.43817	DOWN
FLJ40536	3.01187e-11	4.60082e-11	-1.34329	DOWN
LRTM2	1.04393e-10	1.49723e-10	-1.34118	DOWN
GIMAP7	3.15049e-10	4.21423e-10	-1.37935	DOWN
LMAN1	1.19245e-11	1.91548e-11	-1.33539	DOWN
PTPN20B	1.63294e-09	1.97101e-09	-1.37716	DOWN
TRIM43	6.18361e-10	7.85323e-10	-1.33321	DOWN
TCTEX1D1	3.23946e-10	4.32589e-10	-1.43137	DOWN
DUSP21	3.29232e-10	4.39032e-10	-1.42731	DOWN
GPR141	5.86071e-10	7.47016e-10	-1.33656	DOWN
EGR4	3.7613e-10	4.96052e-10	-1.37969	DOWN
GRM8	3.78628e-06	3.84341e-06	-1.35648	DOWN
TLR7	1.39127e-09	1.69239e-09	-1.40134	DOWN
AQP4	1.72954e-11	2.72359e-11	-1.35313	DOWN
ANO5	3.49475e-10	4.64009e-10	-1.41362	DOWN
RELB	2.03105e-19	1.80975e-18	-1.33437	DOWN
KIAA1210	9.63867e-11	1.38922e-10	-1.37507	DOWN
KRT2	7.51211e-10	9.43681e-10	-1.4482	DOWN
PIWIL2	1.37067e-12	2.48871e-12	-1.48629	DOWN
DNAJB7	1.31482e-09	1.60371e-09	-1.3343	DOWN
LOC100505878	1.3608e-09	1.6574e-09	-1.33876	DOWN
P4HA3	1.54412e-12	2.78187e-12	-1.58959	DOWN
CD1C	1.56767e-10	2.20145e-10	-1.4489	DOWN
SLCO4C1	8.5649e-14	1.86858e-13	-1.41786	DOWN
CDC42SE2	6.96725e-15	1.85312e-14	-1.37884	DOWN
SFRP5	1.91952e-10	2.66474e-10	-1.43158	DOWN
NLRP13	1.75119e-09	2.10672e-09	-1.35057	DOWN
BTC	3.69236e-14	8.57601e-14	-1.35945	DOWN
STEAP1	3.55689e-13	7.00883e-13	-1.34871	DOWN
MLC1	1.47802e-09	1.79047e-09	-1.42227	DOWN
RFX6	8.92471e-10	1.10981e-09	-1.3884	DOWN
CETN1	1.9041e-10	2.64456e-10	-1.36223	DOWN
GUCA1C	5.73985e-10	7.32384e-10	-1.32935	DOWN
lnc-IL1R2-2	3.57701e-10	4.73854e-10	-1.37658	DOWN
PCDHB12	1.29967e-16	5.0278e-16	-1.87428	DOWN
CYP2C9	1.90853e-09	2.28824e-09	-1.35412	DOWN
CHRNB4	6.88781e-10	8.69541e-10	-1.32196	DOWN
FGF19	4.34537e-11	6.51087e-11	-1.45297	DOWN
ANAPC10	6.80366e-13	1.28591e-12	-1.35527	DOWN
SLC16A14	2.63597e-13	5.31274e-13	-1.75935	DOWN
SLC38A4	1.52253e-15	4.65034e-15	-1.34389	DOWN
MYO3B	5.45302e-10	6.98544e-10	-1.40547	DOWN
AIDA	4.89501e-12	8.25583e-12	-1.37022	DOWN
NCF2	6.52521e-12	1.08346e-11	-1.84087	DOWN
HAS2	1.99584e-18	1.27854e-17	-1.46298	DOWN
ARL2BP	3.25121e-17	1.45998e-16	-1.38177	DOWN
PON1	2.40107e-10	3.28362e-10	-1.32882	DOWN
RGS4	2.14581e-12	3.78254e-12	-1.49959	DOWN
SLC36A2	8.60084e-10	1.0716e-09	-1.36485	DOWN
DDC	1.4906e-08	1.64585e-08	-1.68238	DOWN
LY75	4.03116e-10	5.27833e-10	-1.35682	DOWN
CLDN22	4.22129e-10	5.50142e-10	-1.35054	DOWN
UNC13A	1.03514e-09	1.27731e-09	-1.36406	DOWN
lnc-RASA1-5	3.9328e-10	5.16225e-10	-1.37791	DOWN
LINC00337	1.3098e-17	6.57151e-17	-1.44194	DOWN
HHLA2	1.26807e-09	1.54867e-09	-1.42737	DOWN
GRIA2	1.32034e-11	2.11042e-11	-1.4269	DOWN
ACTA2-AS1	2.18537e-09	2.60514e-09	-1.40127	DOWN
PRSS50	2.31476e-09	2.7534e-09	-1.4456	DOWN
LYST	8.89819e-11	1.28752e-10	-1.46708	DOWN
MYH7B	8.27699e-09	9.33031e-09	-1.33516	DOWN
STOML3	6.00413e-09	6.85358e-09	-1.32321	DOWN
MOGAT2	4.78557e-10	6.17897e-10	-1.36282	DOWN
HP09025	2.02783e-09	2.42565e-09	-1.43447	DOWN
USP9Y	6.19507e-10	7.86532e-10	-1.34463	DOWN
PRKCB	8.23027e-10	1.02805e-09	-1.39801	DOWN
CYSLTR2	7.79152e-10	9.76679e-10	-1.33126	DOWN
TTTY10	8.07194e-10	1.00924e-09	-1.35636	DOWN
NRP1	6.04485e-14	1.35371e-13	-1.3582	DOWN
LOC101927020	4.37977e-10	5.69116e-10	-1.41554	DOWN
BPIFA4P	4.06231e-10	5.31489e-10	-1.39126	DOWN
ADAM2	2.61787e-10	3.55406e-10	-1.37226	DOWN
GZMK	9.11358e-10	1.13151e-09	-1.36199	DOWN
CCR6	3.81207e-10	5.02235e-10	-1.3302	DOWN
LINC01346	7.51403e-10	9.43856e-10	-1.32516	DOWN
PLK2	6.9132e-20	7.26679e-19	-1.66212	DOWN
OR2A14	7.00995e-10	8.83728e-10	-1.50588	DOWN
CASP16	2.07176e-10	2.8629e-10	-1.40115	DOWN
CENPVP2	8.08653e-10	1.01093e-09	-1.39264	DOWN
ABCA12	5.02896e-10	6.47291e-10	-1.39799	DOWN
ZFHX4-AS1	4.07197e-10	5.32715e-10	-1.3533	DOWN
COLQ	3.28622e-12	5.65258e-12	-1.32793	DOWN
TMEM200A	1.14155e-08	1.2713e-08	-1.32404	DOWN
ENPP1	3.19127e-18	1.91551e-17	-1.66989	DOWN
LINC00457	3.16199e-10	4.22806e-10	-1.40286	DOWN
DDIT3	7.16735e-16	2.35532e-15	-1.55824	DOWN
SLC2A2	1.52359e-11	2.41545e-11	-1.41223	DOWN
DMRTB1	1.97244e-10	2.73484e-10	-1.36703	DOWN
NLRP6	8.06129e-10	1.00812e-09	-1.35059	DOWN
ODF1	5.24059e-10	6.72717e-10	-1.35499	DOWN
LIN28B	3.13095e-10	4.19058e-10	-1.37473	DOWN
ZNF491	3.56099e-08	3.82521e-08	-1.37148	DOWN
EPPK1	2.80472e-09	3.30859e-09	-1.39861	DOWN
PKNOX2	4.10774e-10	5.36735e-10	-1.38295	DOWN
FBP2	6.74864e-09	7.66283e-09	-1.45646	DOWN
NEUROD6	4.10856e-10	5.36803e-10	-1.34831	DOWN
LUZP2	4.49854e-10	5.82999e-10	-1.3456	DOWN
ARL14	8.682e-09	9.76374e-09	-1.67426	DOWN
ZFAND2A	6.34192e-18	3.47633e-17	-1.39619	DOWN
DPP10-AS3	2.24481e-10	3.08461e-10	-1.42324	DOWN
CAPN14	3.64625e-10	4.82426e-10	-1.38462	DOWN
lnc-SLC30A7-2	2.7692e-11	4.24949e-11	-1.4187	DOWN
SH2D1B	5.88736e-13	1.12376e-12	-1.82002	DOWN
EVC2	4.9497e-10	6.37452e-10	-1.33286	DOWN
CNTN2	1.19444e-10	1.70082e-10	-1.34937	DOWN
C11orf88	4.28315e-10	5.57521e-10	-1.35081	DOWN
NFKBIA	3.11734e-16	1.10163e-15	-1.34442	DOWN
SPEF2	3.4386e-13	6.79274e-13	-1.35272	DOWN
PRKAG3	7.75611e-10	9.72577e-10	-1.36905	DOWN
MAP3K19	6.42148e-10	8.13906e-10	-1.37059	DOWN
IL22	4.10539e-10	5.36466e-10	-1.3684	DOWN
MLIP	2.78203e-10	3.75888e-10	-1.38296	DOWN
DLGAP1-AS4	1.58476e-09	1.91541e-09	-1.47681	DOWN
RTP4	2.27816e-10	3.12474e-10	-1.5601	DOWN
LOC441052	4.03635e-10	5.28398e-10	-1.37217	DOWN
GRK7	4.19308e-10	5.46898e-10	-1.39192	DOWN
LOC101928612	1.18005e-07	1.23406e-07	-1.41688	DOWN
OPHN1	1.24871e-18	8.60546e-18	-1.41555	DOWN
BEND2	4.13103e-10	5.39349e-10	-1.37855	DOWN
LOC100505685	4.38781e-10	5.70037e-10	-1.37394	DOWN
LOC101927733	3.64442e-15	1.02683e-14	-1.3356	DOWN
C9orf57	3.51676e-10	4.66692e-10	-1.41456	DOWN
CHDC2	2.88607e-10	3.88755e-10	-1.37376	DOWN
PRKG2	7.10759e-10	8.95725e-10	-1.33041	DOWN
CETP	2.8986e-10	3.90326e-10	-1.42394	DOWN
LOC643441	5.27575e-10	6.76986e-10	-1.33908	DOWN
ABRA	4.19363e-10	5.4693e-10	-1.38031	DOWN
CCDC155	4.53492e-11	6.77748e-11	-1.40151	DOWN
SOX2	7.58959e-10	9.52753e-10	-1.47282	DOWN
GK	6.11772e-11	9.0164e-11	-1.3237	DOWN
MS4A6A	3.53818e-11	5.36494e-11	-1.34965	DOWN
TMPRSS11F	2.9161e-10	3.92449e-10	-1.40638	DOWN
HIF3A	1.5798e-12	2.84247e-12	-1.34795	DOWN
ZMAT1	8.9409e-14	1.94359e-13	-1.60476	DOWN
lnc-ICOSLG-5	4.25169e-10	5.53825e-10	-1.38332	DOWN
OR4C46	1.4809e-10	2.0856e-10	-1.77864	DOWN
PNCK	5.86388e-10	7.47367e-10	-1.44679	DOWN
C4BPB	3.96617e-17	1.74029e-16	-1.4566	DOWN
KCNK12	1.93578e-08	2.11992e-08	-1.33899	DOWN
OTOL1	7.48311e-10	9.40495e-10	-1.44148	DOWN
FAM19A4	2.24408e-10	3.08384e-10	-1.40874	DOWN
ZNF829	1.19267e-13	2.54376e-13	-1.91725	DOWN
ZIC4	4.07416e-10	5.32963e-10	-1.32753	DOWN
TTPA	3.58513e-09	4.18365e-09	-1.40004	DOWN
PYGM	1.36155e-12	2.47389e-12	-1.35194	DOWN
SLC17A8	3.04144e-10	4.08164e-10	-1.35615	DOWN
HTR2A	3.86088e-10	5.07889e-10	-1.4261	DOWN
ZNF283	2.00427e-13	4.12554e-13	-1.49734	DOWN
DNASE2B	1.23091e-10	1.74986e-10	-1.39759	DOWN
ITGA10	7.50197e-10	9.42604e-10	-1.40591	DOWN
lnc-NR2C2-1	4.09159e-09	4.74803e-09	-1.74665	DOWN
DEFB114	4.35228e-10	5.65787e-10	-1.34301	DOWN
C3orf70	4.58327e-10	5.93428e-10	-1.34466	DOWN
LOC102724676	4.27266e-10	5.56276e-10	-1.39569	DOWN
CCDC140	4.2745e-10	5.56475e-10	-1.34296	DOWN
TMEM154	3.63632e-13	7.15366e-13	-1.61579	DOWN
AFM	6.03341e-09	6.88527e-09	-1.32943	DOWN
ITK	2.60554e-09	3.08509e-09	-1.41363	DOWN
PTPRD	4.03798e-10	5.28573e-10	-1.3698	DOWN
FCGR1B	4.02275e-10	5.26923e-10	-1.35142	DOWN
LILRA3	5.10997e-09	5.87778e-09	-1.37546	DOWN
HSD17B3	1.7694e-09	2.12735e-09	-1.34914	DOWN
MIER3	1.33991e-10	1.89647e-10	-1.41508	DOWN
HAL	8.54619e-09	9.62057e-09	-1.46617	DOWN
FAM13A-AS1	4.06607e-13	7.94125e-13	-1.45631	DOWN
PROX1	6.93169e-10	8.74653e-10	-1.35792	DOWN
KCNJ2-AS1	1.36613e-09	1.66315e-09	-1.46894	DOWN
SYCP2	1.28006e-09	1.56279e-09	-1.35458	DOWN
LOC100996342	1.69794e-07	1.76717e-07	-1.32554	DOWN
FAM187B	3.96439e-10	5.1988e-10	-1.50135	DOWN
LINC01191	1.47858e-15	4.53063e-15	-1.79937	DOWN
KLHL3	4.94096e-15	1.35582e-14	-1.36327	DOWN
lnc-MRC2-2	4.45644e-10	5.7804e-10	-1.40093	DOWN
C4orf22	3.2441e-16	1.1433e-15	-1.474	DOWN
lnc-ITGA11-1	9.8493e-12	1.59759e-11	-1.33597	DOWN
LOC100129476	4.70589e-10	6.08348e-10	-1.37101	DOWN
FAM155B	7.17464e-10	9.03733e-10	-1.38722	DOWN
LOC101927710	7.37494e-07	7.54676e-07	-1.37401	DOWN
CNBD2	5.10663e-10	6.56728e-10	-1.33806	DOWN
ST3GAL6-AS1	5.30801e-13	1.02017e-12	-1.62499	DOWN
LOC100506159	2.06009e-08	2.25252e-08	-1.49546	DOWN
P2RY10	3.96271e-10	5.19699e-10	-1.35055	DOWN
MYOZ2	2.09799e-09	2.50659e-09	-1.39435	DOWN
OXGR1	7.47155e-11	1.09007e-10	-1.33808	DOWN
LINC00319	5.1382e-10	6.60488e-10	-1.40565	DOWN
LOC257396	3.80018e-15	1.06656e-14	-1.45404	DOWN
PDGFRA	6.00491e-08	6.36619e-08	-1.3283	DOWN
RBM46	2.94309e-10	3.95935e-10	-1.34281	DOWN
ZNF438	2.6242e-17	1.20809e-16	-1.372	DOWN
CD163	3.8822e-08	4.1621e-08	-1.37389	DOWN
NPFFR2	5.02805e-11	7.47926e-11	-1.33236	DOWN
KCNK10	7.21816e-10	9.08772e-10	-1.3496	DOWN
HAO2	5.63641e-09	6.45297e-09	-1.41922	DOWN
LOC100505985	3.24645e-08	3.49667e-08	-1.33849	DOWN
LINC01095	3.91092e-10	5.13837e-10	-1.35722	DOWN
lnc-AC016251.1-1	6.69338e-19	4.99918e-18	-1.68748	DOWN
KATNAL2	6.62585e-10	8.37756e-10	-1.37345	DOWN
LBX1-AS1	3.6051e-10	4.7733e-10	-1.39396	DOWN
CCDC85A	1.11209e-09	1.36712e-09	-1.67606	DOWN
LOC100509780	4.53988e-10	5.88147e-10	-1.35599	DOWN
DAPK1	1.04808e-10	1.5027e-10	-1.42036	DOWN
CTAG2	4.09344e-10	5.35137e-10	-1.34249	DOWN
PRSS54	8.9088e-10	1.10791e-09	-1.33075	DOWN
PCDH7	6.97328e-14	1.54462e-13	-1.40032	DOWN
OLAH	2.13479e-09	2.5472e-09	-1.36945	DOWN
DEFB127	1.03778e-09	1.2803e-09	-1.36055	DOWN
lnc-SHE-1	2.74889e-10	3.71688e-10	-1.39698	DOWN
ANGPT1	1.0138e-14	2.61424e-14	-1.66906	DOWN
LOC339059	4.38168e-10	5.69323e-10	-1.39968	DOWN
ST6GALNAC5	1.54518e-19	1.43917e-18	-2.34478	DOWN
FAM26F	1.59679e-08	1.75945e-08	-1.84652	DOWN
CCL22	2.03958e-10	2.82103e-10	-1.37324	DOWN
RASGRP3	1.19505e-15	3.72554e-15	-1.45361	DOWN
GC	4.31081e-10	5.60758e-10	-1.37444	DOWN
MYT1	3.93757e-08	4.2197e-08	-1.32673	DOWN
ADCY8	6.36435e-10	8.07004e-10	-1.33858	DOWN
PAGE1	4.15719e-10	5.4253e-10	-1.32291	DOWN
P2RY14	4.66925e-10	6.03783e-10	-1.41772	DOWN
KRTAP3-2	2.936e-11	4.4925e-11	-1.4736	DOWN
CREB5	4.48931e-16	1.53724e-15	-1.40672	DOWN
PGGT1B	1.16394e-15	3.63734e-15	-1.35334	DOWN
BCORP1	2.60998e-09	3.08984e-09	-1.32989	DOWN
MIR1245A	1.25792e-10	1.78629e-10	-1.32214	DOWN
LOC643733	6.73295e-10	8.50644e-10	-1.7713	DOWN
UCHL1	2.19255e-10	3.01853e-10	-1.46247	DOWN
CKLF-CMTM1	2.98208e-11	4.55799e-11	-1.38787	DOWN
lnc-C3orf65-1	4.52721e-10	5.86589e-10	-1.38335	DOWN
ADAMTS4	6.75803e-09	7.67301e-09	-1.33251	DOWN
FEZF2	5.90642e-09	6.74673e-09	-1.33895	DOWN
CDR1	3.85488e-10	5.07137e-10	-1.69991	DOWN
PCDHB6	3.37725e-10	4.49431e-10	-1.4085	DOWN
NKAIN4	1.84806e-08	2.02668e-08	-1.33558	DOWN
PPP4R1L	1.68412e-10	2.35602e-10	-1.48796	DOWN
ASB14	5.28818e-09	6.07312e-09	-1.33272	DOWN
PCDHGA2	5.62407e-15	1.52365e-14	-1.33117	DOWN
OVOL1	4.39426e-10	5.70752e-10	-1.37717	DOWN
BMPER	1.45873e-11	2.31812e-11	-1.38452	DOWN
PRKCH	2.4551e-05	2.47977e-05	-1.79453	DOWN
DPPA3	3.46119e-10	4.59858e-10	-1.35152	DOWN
PDYN	3.6853e-10	4.87094e-10	-1.37003	DOWN
GRAMD3	3.265e-15	9.2787e-15	-1.41387	DOWN
PDZRN3	2.75682e-11	4.2312e-11	-1.34979	DOWN
ZSCAN4	1.00314e-09	1.23951e-09	-1.41034	DOWN
FRMD7	4.16885e-10	5.43974e-10	-1.36611	DOWN
NTNG2	4.97545e-14	1.12989e-13	-1.40919	DOWN
CXorf22	4.44395e-10	5.7671e-10	-1.3453	DOWN
EPPIN	2.97317e-10	3.99655e-10	-1.39782	DOWN
MGP	3.43348e-10	4.5641e-10	-1.5744	DOWN
SNX31	2.62805e-10	3.56654e-10	-1.3633	DOWN
AQP4-AS1	1.74548e-11	2.74606e-11	-1.3759	DOWN
LINC01197	7.24283e-09	8.19824e-09	-1.38589	DOWN
HOPX	1.68414e-16	6.32715e-16	-1.39404	DOWN
PCDHB17P	2.77482e-10	3.74941e-10	-2.21719	DOWN
KCNN2	5.8357e-12	9.756e-12	-1.3904	DOWN
FOSB	1.11573e-15	3.50363e-15	-1.32465	DOWN
SYT14P1	6.23354e-10	7.91305e-10	-1.37496	DOWN
TRIM58	8.58052e-13	1.60117e-12	-1.40552	DOWN
SRGN	1.22332e-15	3.80451e-15	-1.50109	DOWN
ALDH1L1-AS2	2.13421e-10	2.94448e-10	-1.32688	DOWN
OR2A20P	7.50837e-10	9.43276e-10	-1.32964	DOWN
RAB7B	2.20181e-17	1.03228e-16	-1.68864	DOWN
KCNH2	1.16663e-12	2.13711e-12	-1.48131	DOWN
ZP4	2.51e-11	3.87045e-11	-1.35541	DOWN
LOC100129447	1.40572e-09	1.70837e-09	-1.34027	DOWN
MMP8	1.152e-07	1.20556e-07	-1.32229	DOWN
PRSS58	4.39198e-10	5.70498e-10	-1.4118	DOWN
STX1B	1.33343e-08	1.47672e-08	-1.33666	DOWN
ANHX	3.40185e-10	4.52438e-10	-1.4052	DOWN
PSD2	3.88496e-10	5.10686e-10	-1.34204	DOWN
LOC100133106	1.79229e-07	1.86333e-07	-1.41415	DOWN
LOC100506236	1.37193e-08	1.51825e-08	-1.42229	DOWN
CBY3	4.59104e-10	5.94391e-10	-1.41549	DOWN
DNAH8	4.43913e-10	5.76126e-10	-1.38246	DOWN
TMEM119	4.48422e-10	5.81269e-10	-1.37421	DOWN
AADAC	3.53668e-11	5.36311e-11	-2.26163	DOWN
LOC729658	3.92894e-10	5.15793e-10	-1.35176	DOWN
ZNF571	1.58959e-11	2.51568e-11	-1.82344	DOWN
LOC100128239	1.55424e-07	1.61957e-07	-1.46202	DOWN
FLJ25715	2.38889e-09	2.83636e-09	-1.32808	DOWN
GLOD5	8.58805e-09	9.66409e-09	-1.3506	DOWN
CRYGN	1.70903e-08	1.87889e-08	-1.38584	DOWN
lnc-ALDH1A3-1	3.20882e-16	1.13219e-15	-1.55705	DOWN
DLEU7	2.96643e-09	3.48798e-09	-1.34227	DOWN
KRT1	2.90413e-10	3.90983e-10	-1.43502	DOWN
MYO3A	2.00486e-09	2.39897e-09	-1.45413	DOWN
MGAT4A	1.74123e-12	3.11374e-12	-1.37187	DOWN
TMEM178B	3.21954e-10	4.3012e-10	-1.39947	DOWN
TMCO2	4.03112e-09	4.68146e-09	-1.41742	DOWN
C3orf33	5.51514e-11	8.16955e-11	-1.4	DOWN
SCGB1D1	5.05268e-09	5.81521e-09	-1.34049	DOWN
CYP4F12	6.01058e-10	7.64772e-10	-1.42431	DOWN
SSX8	8.82005e-10	1.09747e-09	-1.34891	DOWN
FBXL13	5.80645e-14	1.30355e-13	-1.38344	DOWN
S100A9	1.29533e-09	1.58101e-09	-1.35445	DOWN
CNTNAP4	2.63476e-10	3.57431e-10	-1.38209	DOWN
FMO9P	7.02089e-06	7.1053e-06	-1.46954	DOWN
HOXB8	4.3464e-09	5.02953e-09	-1.44213	DOWN
LINC00690	6.91572e-10	8.72882e-10	-1.36862	DOWN
FGF11	1.11113e-10	1.58832e-10	-1.41054	DOWN
GIMAP2	4.80912e-10	6.20717e-10	-2.12058	DOWN
SYT1	2.72771e-14	6.49091e-14	-1.64502	DOWN
PPP1R2P9	1.64994e-09	1.99034e-09	-1.34367	DOWN
DPP10-AS1	5.04998e-09	5.81284e-09	-1.42968	DOWN
FSD2	4.24379e-11	6.37461e-11	-1.37485	DOWN
POU1F1	2.08007e-10	2.87374e-10	-1.35118	DOWN
LOC100129312	4.19758e-10	5.47328e-10	-1.3667	DOWN
ZNF765	2.32496e-14	5.60549e-14	-1.37095	DOWN
SGCG	3.93731e-10	5.16658e-10	-1.35421	DOWN
LOC101930085	7.52475e-16	2.46293e-15	-1.38689	DOWN
TRIM53AP	1.05249e-09	1.2981e-09	-1.34257	DOWN
CKMT1B	4.03612e-10	5.28398e-10	-1.35857	DOWN
LINC00507	2.27934e-10	3.12588e-10	-1.43085	DOWN
TLR5	4.23766e-16	1.46046e-15	-1.51002	DOWN
TRIM17	2.23718e-10	3.07459e-10	-1.33113	DOWN
MAGEB2	6.77043e-20	7.14429e-19	-2.38098	DOWN
S100Z	5.11806e-11	7.60814e-11	-1.63616	DOWN
ADIG	2.75579e-10	3.72565e-10	-1.34205	DOWN
HTR2B	9.96725e-06	1.00786e-05	-1.32301	DOWN
TEX41	2.46424e-13	4.98941e-13	-1.34342	DOWN
lnc-ME3-1	1.41627e-09	1.72015e-09	-1.33219	DOWN
LINC00935	1.12946e-10	1.61312e-10	-1.32196	DOWN
HTR3D	9.14715e-11	1.32185e-10	-1.36661	DOWN
CTTN	3.6426e-15	1.02671e-14	-1.34729	DOWN
SULF1	4.80704e-10	6.20493e-10	-1.39136	DOWN
PACSIN1	1.10795e-10	1.58402e-10	-1.39523	DOWN
GALNT8	4.07537e-09	4.72951e-09	-1.41332	DOWN
FAIM2	9.01097e-10	1.11984e-09	-1.34065	DOWN
VNN3	9.07135e-09	1.01851e-08	-1.82509	DOWN
FLJ90680	5.77968e-09	6.6078e-09	-1.60952	DOWN
HTN1	6.16639e-10	7.8355e-10	-1.35446	DOWN
MARCH11	3.65396e-10	4.83304e-10	-1.33448	DOWN
GAD2	6.16106e-09	7.02519e-09	-1.38898	DOWN
CD109	1.40473e-10	1.98264e-10	-1.38615	DOWN
LINC00520	6.39525e-13	1.21506e-12	-2.54619	DOWN
PIANP	2.27829e-12	4.00254e-12	-1.40306	DOWN
KRT222	1.1125e-10	1.59015e-10	-1.54316	DOWN
SMEK3P	4.79992e-10	6.19661e-10	-1.37735	DOWN
PIWIL3	2.69469e-09	3.1846e-09	-1.34022	DOWN
PLP1	4.86566e-10	6.27432e-10	-1.38399	DOWN
ANKRD19P	2.8971e-08	3.13045e-08	-2.33186	DOWN
ARHGAP20	2.41217e-14	5.79876e-14	-1.51405	DOWN
CPED1	6.522e-12	1.08303e-11	-2.14331	DOWN
CMYA5	1.75653e-13	3.6475e-13	-1.32207	DOWN
UCP1	4.45006e-10	5.77336e-10	-1.36808	DOWN
AKAP4	1.35761e-09	1.65379e-09	-1.34083	DOWN
VEPH1	1.30532e-15	4.0401e-15	-1.47261	DOWN
ASPN	1.36399e-09	1.66089e-09	-1.3515	DOWN
PCDHB11	1.17234e-24	1.36877e-22	-1.89254	DOWN
LOC100422737	3.54449e-10	4.69924e-10	-1.33337	DOWN
FADS6	4.33984e-07	4.46417e-07	-1.39595	DOWN
FLT3	9.08047e-10	1.12773e-09	-1.34501	DOWN
lnc-MEP1A-1	9.11695e-09	1.02351e-08	-1.34631	DOWN
LRRC73	5.00863e-12	8.43802e-12	-1.32776	DOWN
LOC101927592	1.26448e-08	1.40311e-08	-1.35546	DOWN
ZNF468	1.71897e-14	4.24395e-14	-1.36487	DOWN
MAGEL2	5.99101e-07	6.14135e-07	-1.58029	DOWN
ZBTB33	1.85372e-10	2.57873e-10	-1.33508	DOWN
SSX4B	1.72763e-10	2.41262e-10	-1.45322	DOWN
SCRG1	3.98622e-10	5.22441e-10	-1.32603	DOWN
LOC100129894	1.17733e-08	1.30946e-08	-1.40121	DOWN
GAPT	2.0301e-10	2.80834e-10	-1.55858	DOWN
C2orf50	3.49731e-10	4.64281e-10	-1.33263	DOWN
KEL	3.74721e-10	4.94337e-10	-1.34399	DOWN
INSL5	9.4173e-09	1.05585e-08	-1.64518	DOWN
TEX36	5.79627e-10	7.39167e-10	-1.40063	DOWN
ATF3	1.17288e-12	2.14791e-12	-1.86048	DOWN
LOC100130744	3.41593e-08	3.67374e-08	-1.59155	DOWN
PROL1	4.55173e-10	5.89598e-10	-1.36915	DOWN
SMIM9	2.82478e-10	3.81038e-10	-1.35767	DOWN
LYPD8	1.09308e-09	1.34522e-09	-1.55204	DOWN
MYOC	5.33253e-09	6.12094e-09	-1.32409	DOWN
SIGLECL1	4.84326e-10	6.24722e-10	-1.35818	DOWN
FABP6	2.18128e-13	4.45487e-13	-1.42693	DOWN
LOC643201	1.89508e-13	3.91678e-13	-1.47139	DOWN
ZNF229	1.13671e-09	1.3952e-09	-1.34878	DOWN
CCDC141	2.56949e-08	2.78794e-08	-1.76457	DOWN
SLC5A12	2.66661e-11	4.1004e-11	-1.3315	DOWN
BEX4	3.42785e-09	4.00761e-09	-1.32667	DOWN
FHL2	1.62556e-16	6.13636e-16	-1.44303	DOWN
FLJ32154	9.15292e-11	1.32258e-10	-1.38393	DOWN
SERTM1	2.72236e-09	3.2152e-09	-1.3755	DOWN
lnc-SBDS-2	8.56041e-10	1.06707e-09	-1.35754	DOWN
SPINK1	2.41209e-17	1.11898e-16	-1.80702	DOWN
ZNF569	6.63019e-10	8.38246e-10	-1.40563	DOWN
FAM133A	1.84132e-15	5.52245e-15	-2.55051	DOWN
TCF15	7.30265e-12	1.20481e-11	-1.406	DOWN
IRAK3	1.55978e-09	1.88648e-09	-1.50793	DOWN
LOC100507537	4.76363e-09	5.49512e-09	-1.34798	DOWN
LOC100507388	9.37538e-10	1.16266e-09	-1.36757	DOWN
GALNT15	1.47842e-08	1.63269e-08	-1.34616	DOWN
CDX2	3.9154e-10	5.14239e-10	-1.35603	DOWN
SLITRK2	2.51999e-10	3.43173e-10	-1.33761	DOWN
TAAR9	3.60976e-10	4.77912e-10	-1.34659	DOWN
CHST8	1.46338e-09	1.77392e-09	-1.39483	DOWN
CD1A	4.72857e-10	6.10843e-10	-1.51459	DOWN
LOC100128176	1.53845e-09	1.86142e-09	-1.33779	DOWN
NUDT7	3.86721e-10	5.08559e-10	-1.36664	DOWN
CD72	1.69135e-08	1.86046e-08	-1.32344	DOWN
B3GAT1	3.30444e-10	4.40487e-10	-1.41922	DOWN
ST8SIA4	9.77097e-14	2.11034e-13	-1.40908	DOWN
NUDT11	3.46068e-09	4.04495e-09	-1.32856	DOWN
ANKRD62	4.8816e-10	6.29142e-10	-1.37802	DOWN
LOC100130370	3.76687e-10	4.96678e-10	-1.3523	DOWN
SEPP1	7.25883e-13	1.36708e-12	-2.19893	DOWN
HPSE2	2.29267e-10	3.14369e-10	-1.34342	DOWN
ALDH1A1	9.83102e-09	1.10046e-08	-1.32405	DOWN
ADD3-AS1	6.88959e-10	8.69705e-10	-1.34645	DOWN
ZNF573	2.12585e-13	4.35542e-13	-1.37672	DOWN
MXRA8	1.95343e-14	4.78042e-14	-1.44002	DOWN
MYRFL	1.09125e-10	1.56077e-10	-1.39129	DOWN
FAM216B	6.89771e-10	8.70669e-10	-1.34802	DOWN
CDY2A	8.15409e-11	1.18488e-10	-1.33815	DOWN
C12orf79	3.15942e-14	7.42256e-14	-2.00745	DOWN
lnc-PCDH19-1	7.82962e-09	8.84418e-09	-1.3703	DOWN
LOC728485	1.38612e-11	2.20932e-11	-2.56115	DOWN
MARCKS	2.34498e-13	4.76768e-13	-1.37346	DOWN
PNLIP	8.10242e-10	1.0127e-09	-1.37033	DOWN
TAAR1	2.40802e-10	3.29238e-10	-1.40568	DOWN
XLOC_l2_013542	6.33026e-11	9.31144e-11	-1.34046	DOWN
LINC00925	6.49494e-09	7.38808e-09	-1.33265	DOWN
KHDRBS2	1.14673e-09	1.40685e-09	-1.38234	DOWN
ZDHHC15	3.12539e-10	4.18345e-10	-1.39877	DOWN
LSM14B	3.09491e-10	4.14818e-10	-1.35379	DOWN
RNF183	8.78735e-13	1.63774e-12	-1.52399	DOWN
FAM81B	8.50574e-08	8.95974e-08	-1.34617	DOWN
LOC101926934	4.89462e-10	6.30628e-10	-1.37917	DOWN
C4orf45	4.68185e-10	6.05369e-10	-1.37038	DOWN
GPER1	9.57841e-17	3.81723e-16	-1.49572	DOWN
LOC642620	3.81362e-10	5.02366e-10	-1.35422	DOWN
ADAMTS6	7.19881e-14	1.59088e-13	-2.02205	DOWN
TMEM45A	3.37028e-23	1.72782e-21	-1.57364	DOWN
NALCN	4.30595e-10	5.60277e-10	-1.4682	DOWN
GIMAP1	3.32286e-10	4.42713e-10	-1.32719	DOWN
DLGAP1	3.145e-10	4.20751e-10	-1.38248	DOWN
ENAM	3.78756e-10	4.99224e-10	-1.37036	DOWN
VAT1L	8.53554e-10	1.06427e-09	-1.34414	DOWN
PZP	5.89228e-10	7.50612e-10	-1.32905	DOWN
LRRC48	7.9623e-11	1.15784e-10	-1.3515	DOWN
VIP	6.81436e-09	7.73405e-09	-1.59033	DOWN
ST8SIA1	6.01537e-09	6.86554e-09	-1.35966	DOWN
lnc-SGCE-1	5.81492e-09	6.64641e-09	-1.57432	DOWN
KCNF1	6.03685e-09	6.88876e-09	-1.42633	DOWN
PMCHL1	3.86845e-09	4.49977e-09	-1.51489	DOWN
CAMP	1.03736e-10	1.48862e-10	-1.41201	DOWN
EGR3	9.81508e-10	1.21444e-09	-1.46895	DOWN
SALL1	6.30845e-09	7.18555e-09	-1.32476	DOWN
LINC01183	2.33765e-10	3.20173e-10	-1.40473	DOWN
SLC1A6	3.24238e-10	4.32884e-10	-1.32326	DOWN
ENTPD1	8.62041e-11	1.24923e-10	-1.45744	DOWN
CYP7A1	7.3341e-13	1.38054e-12	-1.33654	DOWN
DNTT	3.35181e-10	4.46275e-10	-1.3353	DOWN
EMR1	8.76953e-21	1.31922e-19	-2.34083	DOWN
LOC101929550	2.72071e-08	2.94513e-08	-1.54334	DOWN
FLJ21408	3.40277e-10	4.52509e-10	-1.45372	DOWN
FATE1	4.84178e-08	5.16272e-08	-1.38058	DOWN
TUBB2B	1.42708e-13	3.00371e-13	-1.42478	DOWN
MS4A8	4.7172e-10	6.09592e-10	-1.37106	DOWN
CBLN1	1.63222e-09	1.97028e-09	-1.44587	DOWN
GSG1L	1.18099e-09	1.4475e-09	-1.39593	DOWN
SERPINB12	5.0541e-10	6.50342e-10	-1.43965	DOWN
SMKR1	1.20136e-10	1.71027e-10	-1.73516	DOWN
LOC101928471	4.83931e-10	6.24302e-10	-1.39668	DOWN
PDHA2	3.79583e-10	5.00168e-10	-1.35251	DOWN
SSX3	6.56171e-09	7.45853e-09	-1.3343	DOWN
OPTN	1.48174e-18	9.97583e-18	-1.33357	DOWN
HSF5	1.56662e-10	2.20032e-10	-1.37725	DOWN
XYLT1	4.21586e-10	5.49512e-10	-1.35212	DOWN
LINC00326	4.72155e-10	6.0998e-10	-1.40927	DOWN
LINC00309	4.09239e-10	5.35037e-10	-1.43462	DOWN
CDO1	4.44813e-09	5.14265e-09	-1.62536	DOWN
SPP2	1.18489e-10	1.68789e-10	-1.36835	DOWN
B4GALNT2	9.29516e-08	9.77139e-08	-1.36417	DOWN
SPTA1	4.83495e-10	6.23828e-10	-1.39632	DOWN
LOC100505841	2.37574e-10	3.2507e-10	-1.38471	DOWN
STAP1	3.91352e-10	5.14029e-10	-1.35724	DOWN
LOC100132014	6.25586e-09	7.12744e-09	-1.36555	DOWN
CDH5	1.29047e-07	1.34782e-07	-1.53601	DOWN
VN1R4	5.66851e-10	7.23894e-10	-1.39401	DOWN
PON2	2.63476e-14	6.29123e-14	-1.41521	DOWN
TBC1D22A-AS1	1.77461e-11	2.78826e-11	-1.35707	DOWN
MAMDC2	1.75743e-10	2.45228e-10	-1.53836	DOWN
INGX	2.11108e-09	2.52056e-09	-1.39043	DOWN
TRIM60	2.12924e-09	2.54107e-09	-1.38095	DOWN
FAM46D	4.64704e-10	6.01102e-10	-1.41539	DOWN
GNG3	5.41013e-09	6.20529e-09	-1.39059	DOWN
ATP1A2	4.83016e-10	6.23351e-10	-1.39594	DOWN
LOC541473	1.61605e-09	1.9514e-09	-1.4913	DOWN
TAS2R1	3.86737e-10	5.08559e-10	-1.34464	DOWN
BCO1	6.4994e-09	7.39189e-09	-1.4662	DOWN
NECAB2	3.47302e-08	3.73337e-08	-2.54577	DOWN
GSTO2	2.30135e-14	5.55153e-14	-1.40369	DOWN
FGL1	1.29846e-10	1.84113e-10	-1.34139	DOWN
ZNF606	1.73627e-13	3.60791e-13	-1.59867	DOWN
NT5C1A	2.55614e-08	2.77378e-08	-1.40758	DOWN
FAM13C	3.21689e-11	4.90114e-11	-1.3984	DOWN
CPLX1	2.18664e-10	3.01107e-10	-1.44588	DOWN
RIT2	3.20513e-07	3.30936e-07	-1.62054	DOWN
AUTS2	3.90888e-10	5.13607e-10	-1.35677	DOWN
FLJ40194	2.63518e-10	3.57461e-10	-1.32957	DOWN
CST13P	3.01488e-10	4.0487e-10	-1.33221	DOWN
FCN2	3.38438e-09	3.95935e-09	-1.34398	DOWN
IPCEF1	8.14227e-09	9.1853e-09	-1.33255	DOWN
STON1-GTF2A1L	1.84069e-13	3.81307e-13	-1.45289	DOWN
LOC100996273	1.13857e-08	1.26806e-08	-1.37834	DOWN
KRTAP9-4	4.44656e-10	5.77007e-10	-1.36581	DOWN
CRH	2.80023e-10	3.78149e-10	-1.42774	DOWN
LINC00702	6.96736e-21	1.09737e-19	-1.59336	DOWN
HKDC1	1.35974e-10	1.92289e-10	-1.44075	DOWN
ZNF32	8.29813e-14	1.8152e-13	-1.35453	DOWN
FGF14-AS2	7.97346e-14	1.74819e-13	-1.32952	DOWN
lnc-ADAM30-1	5.36405e-15	1.46217e-14	-1.41228	DOWN
PAMR1	1.29443e-11	2.07176e-11	-1.37924	DOWN
KIF24	8.29554e-13	1.55151e-12	-1.35628	DOWN
CTRB1	4.63912e-10	6.00201e-10	-1.36968	DOWN
ZNF550	1.68388e-14	4.16413e-14	-1.37509	DOWN
OR10H3	4.34916e-11	6.51563e-11	-1.39229	DOWN
AGXT2	2.85321e-10	3.84673e-10	-1.33798	DOWN
SPOCK3	8.16292e-09	9.2063e-09	-1.6472	DOWN
PIP5KL1	1.92573e-13	3.97377e-13	-1.34476	DOWN
TMEM213	4.19437e-10	5.46948e-10	-1.36589	DOWN
FST	1.02799e-13	2.21234e-13	-1.85114	DOWN
KRTAP9-8	3.08078e-10	4.12985e-10	-1.33706	DOWN
CPEB1	1.77553e-09	2.13457e-09	-1.64326	DOWN
SLC5A9	1.70991e-08	1.87974e-08	-1.6141	DOWN
SCOC	2.17163e-11	3.37716e-11	-1.3297	DOWN
SLC26A4	1.16235e-11	1.86929e-11	-1.42536	DOWN
lnc-FCGR3B-4	1.79023e-08	1.96482e-08	-1.5033	DOWN
DDX60	3.46255e-10	4.59971e-10	-1.60993	DOWN
CFAP57	1.41332e-09	1.7168e-09	-1.3282	DOWN
TIE1	1.33882e-08	1.48233e-08	-1.37699	DOWN
LINC00477	2.80875e-10	3.79101e-10	-1.32737	DOWN
C11orf52	2.25343e-10	3.09481e-10	-1.34257	DOWN
M1AP	2.87952e-10	3.87901e-10	-1.33792	DOWN
COLEC12	6.12589e-10	7.78787e-10	-1.35333	DOWN
GPR18	3.94585e-10	5.17638e-10	-1.35858	DOWN
YIPF7	4.32532e-10	5.62525e-10	-1.33364	DOWN
DHX58	4.7663e-12	8.04977e-12	-1.66095	DOWN
FLRT1	1.10302e-07	1.1557e-07	-1.85065	DOWN
CLIC5	5.95576e-09	6.80009e-09	-1.57693	DOWN
AP3B2	4.94176e-11	7.35953e-11	-1.46555	DOWN
HOXB1	2.00179e-09	2.3956e-09	-1.40792	DOWN
HPDL	3.3865e-13	6.70153e-13	-1.39713	DOWN
LOC100129572	1.88686e-11	2.95411e-11	-1.32566	DOWN
DCST1	4.05637e-09	4.70836e-09	-1.39334	DOWN
IFNL3	5.91028e-07	6.06031e-07	-1.74537	DOWN
GREM1	1.57101e-10	2.20546e-10	-1.39263	DOWN
TSPAN8	2.13119e-18	1.35375e-17	-2.19242	DOWN
LRRC43	5.96265e-10	7.58994e-10	-1.37941	DOWN
CBLC	4.4781e-10	5.80601e-10	-1.36668	DOWN
IL34	3.66959e-10	4.85124e-10	-1.49428	DOWN
KCNIP1	9.30519e-11	1.34362e-10	-1.3462	DOWN
TMEM225	3.01345e-10	4.04708e-10	-1.33651	DOWN
MRGPRX1	6.75682e-10	8.536e-10	-1.44114	DOWN
POTEG	6.74059e-09	7.65513e-09	-1.33387	DOWN
EDAR	4.90604e-10	6.31918e-10	-1.35862	DOWN
VEGFC	2.61635e-18	1.61487e-17	-1.40469	DOWN
CD53	4.64782e-10	6.01141e-10	-1.35595	DOWN
DMRTC1	1.30977e-10	1.85644e-10	-1.39065	DOWN
GINS1	2.89875e-13	5.80206e-13	-1.41198	DOWN
STON1	4.4794e-09	5.17747e-09	-1.32903	DOWN
LINC00221	2.30322e-10	3.15745e-10	-1.39002	DOWN
TRIM6	3.80339e-19	3.07689e-18	-1.45582	DOWN
LOC375196	2.15713e-10	2.97316e-10	-1.37556	DOWN
AOAH	1.33245e-10	1.88696e-10	-1.38197	DOWN
FIGNL1	5.08139e-23	2.34817e-21	-1.41201	DOWN
LINC00939	2.78951e-10	3.76871e-10	-1.34548	DOWN
EPHA5	1.63761e-10	2.29423e-10	-1.59907	DOWN
C4orf19	3.91854e-12	6.68619e-12	-1.3932	DOWN
SLC38A11	2.4216e-10	3.3087e-10	-1.37489	DOWN
LOC255177	2.16776e-10	2.98645e-10	-1.3734	DOWN
BRD1	6.72252e-17	2.77817e-16	-1.32263	DOWN
BSND	9.60896e-09	1.07647e-08	-1.39982	DOWN
KCNH7	4.21213e-11	6.33009e-11	-1.34701	DOWN
KCTD15	2.27376e-12	3.99576e-12	-1.37595	DOWN
WNT8A	3.40062e-10	4.52308e-10	-1.34951	DOWN
RTP5	5.26602e-09	6.04844e-09	-1.33551	DOWN
AADACL2	3.17361e-10	4.24296e-10	-1.34375	DOWN
MGC24103	2.71906e-10	3.6815e-10	-1.32776	DOWN
RNASE6	4.9306e-11	7.34396e-11	-1.40066	DOWN
HOXC13-AS	5.64063e-09	6.45739e-09	-1.44926	DOWN
FBN2	2.38316e-13	4.83824e-13	-1.36299	DOWN
POU4F3	8.28047e-10	1.03389e-09	-1.42355	DOWN
SPATA3-AS1	1.69868e-10	2.37455e-10	-1.34272	DOWN
FAM227B	5.12806e-10	6.59343e-10	-1.48896	DOWN
TMEM255A	2.26112e-10	3.1042e-10	-1.44571	DOWN
LINC01356	4.8813e-11	7.27352e-11	-1.3505	DOWN
BRINP3	2.24732e-10	3.08783e-10	-1.34757	DOWN
AKTIP	1.3316e-10	1.8859e-10	-1.33688	DOWN
CWH43	1.67565e-10	2.34454e-10	-1.34796	DOWN
RASAL3	2.50643e-11	3.86592e-11	-1.32566	DOWN
CXCL1	4.76319e-12	8.0455e-12	-1.70681	DOWN
CEACAM21	9.60621e-10	1.18981e-09	-1.38827	DOWN
THSD7A	7.61424e-10	9.55582e-10	-1.37671	DOWN
KLF17	2.92328e-06	2.97022e-06	-1.522	DOWN
lnc-TTC34-3	1.26523e-09	1.54542e-09	-1.35893	DOWN
LINC00602	3.6457e-10	4.82423e-10	-1.35492	DOWN
SORCS2	1.49617e-08	1.65169e-08	-1.50181	DOWN
AQP9	2.70487e-10	3.66404e-10	-1.34117	DOWN
ZNF529-AS1	1.71921e-17	8.29891e-17	-1.45024	DOWN
LOC650226	1.27928e-08	1.41892e-08	-1.37282	DOWN
FAM225B	8.34452e-22	2.00812e-20	-1.47552	DOWN
PLOD2	6.16965e-13	1.17492e-12	-1.33086	DOWN
SH3BGR	3.84199e-11	5.80032e-11	-1.34099	DOWN
BTG4	5.03332e-09	5.7944e-09	-1.42733	DOWN
ADCY1	2.19377e-11	3.41041e-11	-1.42706	DOWN
PAH	6.93146e-10	8.74653e-10	-1.33036	DOWN
NKX3-1	6.68323e-16	2.20584e-15	-1.38539	DOWN
GPR144	5.42763e-08	5.76769e-08	-1.51262	DOWN
SLC4A5	8.67014e-09	9.75102e-09	-1.52606	DOWN
TTLL10	4.62043e-10	5.97982e-10	-1.39677	DOWN
LOC102723938	5.00741e-10	6.44701e-10	-1.35647	DOWN
MGAT4D	1.25052e-10	1.77648e-10	-1.36829	DOWN
LINC01093	3.83424e-10	5.04788e-10	-1.32301	DOWN
POM121L9P	2.5034e-09	2.96667e-09	-1.33594	DOWN
FAR2P1	1.5117e-09	1.82992e-09	-1.36201	DOWN
KCNIP3	3.44152e-19	2.82839e-18	-1.48075	DOWN
GALNTL5	4.24959e-11	6.38214e-11	-1.32621	DOWN
CCR8	2.85486e-10	3.84866e-10	-1.33771	DOWN
ZDHHC13	1.77249e-10	2.472e-10	-1.33092	DOWN
DEFB118	1.69683e-09	2.0443e-09	-1.34002	DOWN
PCDHB9	7.35713e-14	1.6221e-13	-1.61768	DOWN
SCN1A	4.25233e-10	5.53868e-10	-1.36447	DOWN
lnc-AC008060.7.1-2	2.18005e-08	2.38037e-08	-1.33632	DOWN
LAMB1	2.08576e-14	5.07679e-14	-1.39436	DOWN
PCDHB2	2.18562e-25	3.84011e-23	-1.66932	DOWN
C10orf126	2.61907e-10	3.55542e-10	-1.35116	DOWN
FILIP1L	6.94889e-13	1.3113e-12	-1.52533	DOWN
NAT8	3.90217e-09	4.53724e-09	-1.37276	DOWN
KCNA4	2.42557e-10	3.31337e-10	-1.32607	DOWN
SLC5A7	2.59205e-10	3.52059e-10	-1.34276	DOWN
lnc-LXN-1	1.37571e-09	1.67415e-09	-1.36442	DOWN
PADI1	2.50798e-10	3.41743e-10	-1.4679	DOWN
OR11H12	2.64211e-09	3.12634e-09	-1.59478	DOWN
SKINTL	3.97269e-10	5.20856e-10	-1.36071	DOWN
BIRC3	3.70688e-16	1.29156e-15	-1.56145	DOWN
LINC00343	1.59336e-09	1.92516e-09	-1.32301	DOWN
PSMB9	2.42891e-14	5.83436e-14	-1.64855	DOWN
USP51	1.83993e-09	2.20994e-09	-1.32424	DOWN
EMX2OS	4.28043e-10	5.57207e-10	-1.3506	DOWN
RHAG	3.11593e-10	4.17295e-10	-1.37916	DOWN
CSRP3	4.27052e-10	5.56037e-10	-1.36767	DOWN
CHIAP2	4.10305e-10	5.36255e-10	-1.36297	DOWN
KLHL9	1.33703e-10	1.89281e-10	-1.33454	DOWN
lnc-C5orf43-3	3.05643e-10	4.09963e-10	-1.34591	DOWN
lnc-LRRC17-1	4.85366e-11	7.23413e-11	-1.40378	DOWN
SDE2	2.38603e-16	8.63773e-16	-1.35471	DOWN
LIN28A	8.57143e-09	9.64719e-09	-1.33286	DOWN
CT45A5	1.15212e-08	1.28276e-08	-1.43861	DOWN
CSN2	5.4118e-10	6.93509e-10	-1.43674	DOWN
TPRG1	3.16063e-09	3.70765e-09	-1.43192	DOWN
WSCD1	1.55548e-10	2.18535e-10	-1.37147	DOWN
BFSP2-AS1	2.95599e-09	3.47683e-09	-1.3369	DOWN
GPR111	5.81371e-10	7.41338e-10	-1.34321	DOWN
PTGER2	1.26008e-12	2.30084e-12	-1.3595	DOWN
TM4SF1	1.50146e-15	4.59294e-15	-1.43415	DOWN
DLX5	5.74129e-10	7.32516e-10	-1.37422	DOWN
FKSG29	1.72593e-10	2.41079e-10	-1.35205	DOWN
GPHN	8.95508e-15	2.33146e-14	-1.82557	DOWN
POC5	8.17055e-20	8.38252e-19	-1.33325	DOWN
SLC10A2	8.08564e-10	1.01089e-09	-1.46107	DOWN
LOC100131826	8.28717e-07	8.47257e-07	-1.75632	DOWN
DCDC5	2.2249e-09	2.6507e-09	-1.37918	DOWN
SLC24A4	9.48275e-12	1.54159e-11	-1.40102	DOWN
SLC35G3	6.99833e-10	8.82446e-10	-1.35623	DOWN
EPGN	4.0562e-10	5.30767e-10	-1.37665	DOWN
IRS4	3.32366e-10	4.42788e-10	-1.35186	DOWN
lnc-RP11-293M10.1.1-1	6.88506e-08	7.28563e-08	-1.42155	DOWN
CD101	3.00002e-10	4.02964e-10	-1.34601	DOWN
ZNF423	1.22484e-09	1.49871e-09	-1.32279	DOWN
ECM1	9.8877e-17	3.92666e-16	-1.4466	DOWN
MOK	4.07931e-25	6.15194e-23	-1.57398	DOWN
FAM154B	1.76188e-09	2.11915e-09	-1.3238	DOWN
OLFM3	4.31841e-10	5.61666e-10	-1.41863	DOWN
CST11	3.32935e-11	5.06464e-11	-1.3849	DOWN
LOC101928567	4.3878e-10	5.70037e-10	-1.37379	DOWN
HUS1B	5.9611e-20	6.42885e-19	-1.49962	DOWN
LOC100505940	6.19601e-20	6.61529e-19	-1.39825	DOWN
C11orf40	7.06859e-08	7.4746e-08	-1.33846	DOWN
TBX18	5.29686e-09	6.08231e-09	-1.34604	DOWN
SLC16A2	3.00555e-17	1.36047e-16	-1.38035	DOWN
SYNPR	5.95082e-10	7.57647e-10	-1.34635	DOWN
BEST1	2.17482e-08	2.37481e-08	-1.33575	DOWN
LOC102467073	7.88761e-10	9.87902e-10	-1.45691	DOWN
lnc-AL591845.1-2	2.76128e-10	3.73224e-10	-1.34108	DOWN
CCDC178	1.98747e-09	2.37942e-09	-1.78764	DOWN
ARL9	9.05616e-10	1.125e-09	-1.57824	DOWN
ZNF567	5.46275e-13	1.04754e-12	-1.41414	DOWN
PARP15	1.24556e-09	1.52211e-09	-1.39251	DOWN
KLRF2	4.11987e-10	5.38164e-10	-1.36613	DOWN
DAND5	1.50746e-12	2.71881e-12	-1.51106	DOWN
MSTN	4.35366e-10	5.65925e-10	-1.38351	DOWN
ZNF404	1.9942e-11	3.11489e-11	-1.45703	DOWN
SELP	1.28853e-10	1.82776e-10	-1.36562	DOWN
C19orf18	5.41684e-09	6.2126e-09	-1.40669	DOWN
LOC84843	7.93578e-11	1.15417e-10	-1.34061	DOWN
SARAF	1.33931e-10	1.89577e-10	-1.34914	DOWN
TSLP	3.55659e-10	4.71356e-10	-1.35759	DOWN
PCSK9	2.52061e-10	3.43232e-10	-1.33587	DOWN
SLC6A2	8.63167e-12	1.41032e-11	-1.40953	DOWN
ZNF702P	9.30055e-11	1.34306e-10	-1.41619	DOWN
TTTY12	6.08795e-09	6.94532e-09	-1.33359	DOWN
SLC3A1	2.09013e-15	6.19168e-15	-1.81543	DOWN
PTPN21	7.81547e-14	1.71688e-13	-1.32282	DOWN
GPR171	8.85283e-10	1.10125e-09	-1.33252	DOWN
ZPBP2	3.52135e-10	4.67164e-10	-1.35744	DOWN
PNPLA1	3.20387e-10	4.28145e-10	-1.35287	DOWN
GPR85	6.29344e-12	1.0469e-11	-1.3636	DOWN
TEKT1	2.28625e-10	3.13512e-10	-1.33265	DOWN
SYT4	4.27e-10	5.56009e-10	-1.38711	DOWN
ODF3L1	2.83426e-10	3.82259e-10	-1.35802	DOWN
PCDHB8	9.07614e-16	2.91533e-15	-2.14883	DOWN
DCSTAMP	3.83928e-10	5.05378e-10	-1.36241	DOWN
NSL1	5.17619e-10	6.65107e-10	-1.43425	DOWN
NEURL3	1.80568e-09	2.16981e-09	-2.29218	DOWN
GRM3	2.22708e-08	2.42923e-08	-1.50514	DOWN
MSC	3.67199e-10	4.85405e-10	-1.3378	DOWN
SFTPA2	5.67445e-09	6.49365e-09	-1.35422	DOWN
SMC1B	2.31397e-10	3.17122e-10	-1.3304	DOWN
MPP6	1.05936e-12	1.95187e-12	-1.37619	DOWN
SRY	4.13697e-10	5.40047e-10	-1.37247	DOWN
PWAR5	2.19328e-10	3.01931e-10	-1.32606	DOWN
TDO2	3.44436e-12	5.90718e-12	-2.25911	DOWN
CCKAR	2.66986e-09	3.15629e-09	-1.49487	DOWN
KLHL35	7.84538e-12	1.28918e-11	-1.34238	DOWN
ZNF790	3.91163e-13	7.65796e-13	-1.43715	DOWN
PCDHGC3	2.38022e-10	3.25634e-10	-1.33428	DOWN
GPC3	4.2847e-11	6.428e-11	-1.32362	DOWN
GAPDHS	2.2135e-10	3.04436e-10	-1.32772	DOWN
CNTFR-AS1	1.09981e-09	1.35304e-09	-1.32333	DOWN
TSPAN13	1.4106e-15	4.33775e-15	-1.4282	DOWN
TPD52L3	4.82964e-08	5.15039e-08	-1.68462	DOWN
EGFEM1P	3.24746e-12	5.59015e-12	-1.52491	DOWN
FAM159A	1.92734e-09	2.30987e-09	-1.37387	DOWN
FLVCR1	1.6317e-15	4.95867e-15	-1.33573	DOWN
KIR2DL5A	2.83921e-09	3.34644e-09	-1.39244	DOWN
CCDC37	4.32158e-08	4.61811e-08	-1.49852	DOWN
LINC01133	2.0475e-10	2.83155e-10	-1.3876	DOWN
OK/SW-CL.36	2.58457e-10	3.51175e-10	-1.34242	DOWN
ZNF365	2.01317e-19	1.79558e-18	-1.48288	DOWN
INSL6	2.61725e-10	3.55348e-10	-1.38275	DOWN
ATP13A4-AS1	4.08887e-10	5.34694e-10	-1.38351	DOWN
GPR137B	3.15244e-23	1.63936e-21	-1.33937	DOWN
FKBP6	5.10733e-09	5.87512e-09	-1.34401	DOWN
AK6	2.43949e-10	3.33138e-10	-1.37888	DOWN
NLGN3	1.97431e-09	2.36412e-09	-1.38997	DOWN
EPHX2	6.15447e-10	7.8231e-10	-1.36019	DOWN
KAAG1	2.62396e-06	2.66669e-06	-2.13146	DOWN
FNDC1	2.05157e-10	2.83695e-10	-1.32389	DOWN
DPPA4	2.22249e-10	3.0558e-10	-1.35505	DOWN
MTNR1B	1.4731e-10	2.07534e-10	-1.35667	DOWN
SLC6A1	3.66217e-10	4.8432e-10	-1.37848	DOWN
ZCWPW1	4.30138e-19	3.41872e-18	-1.41475	DOWN
NDNF	7.5132e-13	1.41176e-12	-1.34665	DOWN
LOC100132661	5.67968e-10	7.2527e-10	-1.35787	DOWN
LOC101927534	3.5382e-10	4.69227e-10	-1.36091	DOWN
ZNF583	2.80471e-18	1.71187e-17	-1.47037	DOWN
HTRA4	1.02976e-09	1.27084e-09	-1.3499	DOWN
ALOX12P2	3.88978e-10	5.11245e-10	-1.3329	DOWN
ITGA9-AS1	8.20155e-16	2.66087e-15	-1.33427	DOWN
LOC284412	1.2978e-08	1.43893e-08	-1.36078	DOWN
AGVR6190	1.96499e-10	2.72515e-10	-1.4093	DOWN
NFAM1	8.62629e-11	1.24998e-10	-1.38902	DOWN
HIST1H4I	3.27811e-11	4.99065e-11	-1.34991	DOWN
SP8	8.10135e-09	9.14199e-09	-1.37383	DOWN
FMOD	1.42018e-21	3.07797e-20	-1.41886	DOWN
CYP4Z2P	2.13882e-10	2.9495e-10	-1.32669	DOWN
TAS2R20	3.77842e-10	4.98091e-10	-1.42466	DOWN
TRIM49	3.1235e-11	4.7633e-11	-2.72682	DOWN
CAMK2B	3.39718e-13	6.72045e-13	-1.32411	DOWN
NKX2-2	1.47734e-09	1.78976e-09	-1.4457	DOWN
APOL4	2.8001e-14	6.64568e-14	-1.36196	DOWN
TTC25	5.38339e-09	6.1758e-09	-1.43098	DOWN
lnc-CELA3A-2	2.56924e-09	3.0435e-09	-1.54721	DOWN
ZNF486	2.2549e-10	3.09635e-10	-1.38759	DOWN
LOC100507494	1.26334e-08	1.40193e-08	-1.41308	DOWN
MOXD1	1.08744e-19	1.06433e-18	-1.37713	DOWN
ELOVL4	7.41617e-09	8.38815e-09	-1.41707	DOWN
MLNR	6.15999e-09	7.02441e-09	-1.3667	DOWN
RELL1	4.28458e-14	9.83736e-14	-1.36801	DOWN
TSPAN19	3.32032e-09	3.88773e-09	-2.02262	DOWN
ABHD12B	6.15878e-10	7.82803e-10	-1.35454	DOWN
B3GAT2	2.52011e-12	4.39962e-12	-1.53396	DOWN
SOCS2	1.25792e-18	8.65575e-18	-1.39954	DOWN
SELV	1.69897e-06	1.72975e-06	-1.335	DOWN
ABCB5	4.63179e-09	5.34712e-09	-1.41749	DOWN
UCA1	1.47603e-07	1.53887e-07	-1.32357	DOWN
CPB2	2.3742e-10	3.24884e-10	-1.34106	DOWN
ARAP2	1.92423e-19	1.72818e-18	-1.45719	DOWN
ZNF347	1.36816e-12	2.48465e-12	-1.59464	DOWN
MIR155HG	3.03195e-10	4.07011e-10	-1.44023	DOWN
HS3ST2	2.2383e-08	2.44061e-08	-1.33635	DOWN
VN1R1	7.27803e-10	9.15864e-10	-1.33541	DOWN
GCG	6.73482e-09	7.64905e-09	-1.58061	DOWN
LOC100287166	2.53389e-10	3.44832e-10	-1.32746	DOWN
FAM107B	2.36676e-17	1.10163e-16	-1.38036	DOWN
HHATL	8.28608e-09	9.33996e-09	-1.42684	DOWN
SLC9A3	2.2028e-09	2.62523e-09	-1.33716	DOWN
TPSAB1	1.20617e-09	1.47696e-09	-1.35685	DOWN
LOC253805	1.48799e-11	2.36232e-11	-1.32364	DOWN
TTTY23	2.9065e-08	3.14004e-08	-1.41867	DOWN
LOC221814	3.87329e-10	5.09189e-10	-1.46164	DOWN
LOC101928152	1.30846e-08	1.45004e-08	-1.5726	DOWN
TSPAN16	1.037e-09	1.27942e-09	-1.33834	DOWN
NEXN-AS1	8.22377e-20	8.43204e-19	-1.33966	DOWN
RPL13AP17	3.68784e-10	4.87335e-10	-1.37486	DOWN
ENPP6	8.02101e-10	1.00343e-09	-1.39529	DOWN
BCL2A1	2.32957e-15	6.835e-15	-1.55423	DOWN
EXOC3L4	9.81652e-10	1.21453e-09	-1.37875	DOWN
lnc-GABRA2-1	2.76373e-10	3.73526e-10	-1.35257	DOWN
LOC101929752	3.90878e-09	4.54405e-09	-1.33984	DOWN
REG1P	2.4562e-09	2.91322e-09	-1.38161	DOWN
LINC01354	1.68589e-10	2.35796e-10	-1.38817	DOWN
ABCC11	3.32221e-10	4.4266e-10	-1.36261	DOWN
ZNF674	2.27234e-10	3.11754e-10	-1.49096	DOWN
LYG2	1.66384e-07	1.73229e-07	-1.35178	DOWN
PKD1L3	1.40876e-09	1.71161e-09	-1.47491	DOWN
PXDNL	3.18112e-08	3.42814e-08	-1.40168	DOWN
LOC149373	3.31332e-10	4.41638e-10	-1.54495	DOWN
GAFA2	8.02919e-10	1.00431e-09	-1.35021	DOWN
MAGOH	3.92614e-10	5.15463e-10	-1.49923	DOWN
SLIT2-IT1	2.63171e-10	3.57071e-10	-1.38225	DOWN
LOC104798195	4.35363e-11	6.52162e-11	-1.34324	DOWN
TDGF1P3	2.72249e-10	3.68448e-10	-1.35311	DOWN
SOX9-AS1	3.03476e-15	8.683e-15	-1.4167	DOWN
ACE2	2.82936e-09	3.3357e-09	-1.42264	DOWN
lnc-EVX1-15	9.69086e-15	2.50823e-14	-1.38297	DOWN
FAM69C	1.72652e-10	2.41143e-10	-1.34587	DOWN
DYDC2	1.15136e-10	1.64246e-10	-1.34209	DOWN
PCDHB14	5.09546e-18	2.87625e-17	-1.92724	DOWN
SIGLEC8	3.35362e-10	4.46483e-10	-1.55107	DOWN
GUSBP5	1.07163e-10	1.5344e-10	-1.45098	DOWN
AQPEP	1.89436e-12	3.36727e-12	-1.38114	DOWN
LOC101927000	2.83447e-10	3.82259e-10	-1.33509	DOWN
TNFAIP6	4.6024e-10	5.9582e-10	-1.36857	DOWN
RAB38	7.17887e-10	9.04192e-10	-1.42601	DOWN
PRL	1.95656e-10	2.71393e-10	-1.36815	DOWN
TAS2R38	1.71269e-10	2.39303e-10	-1.42354	DOWN
NLRP5	4.4101e-13	8.56632e-13	-1.41138	DOWN
LOC100288675	4.08446e-07	4.20506e-07	-1.44529	DOWN
SAG	4.15795e-11	6.25022e-11	-1.34027	DOWN
SCGN	7.18793e-09	8.14068e-09	-1.76289	DOWN
GNLY	6.57597e-10	8.32146e-10	-1.41989	DOWN
IL3	6.90146e-09	7.82898e-09	-1.36035	DOWN
IRF6	1.9732e-10	2.73569e-10	-1.33971	DOWN
CASQ2	2.72196e-10	3.68412e-10	-1.42468	DOWN
AS3MT	5.79976e-09	6.6295e-09	-1.35178	DOWN
FAM221B	3.37854e-10	4.49536e-10	-1.34441	DOWN
TSSK2	2.23661e-08	2.43919e-08	-1.33269	DOWN
MAP1LC3C	7.57499e-10	9.50986e-10	-1.76754	DOWN
PLEKHB1	1.10171e-10	1.57523e-10	-1.37598	DOWN
TRIL	2.01583e-09	2.41162e-09	-1.53947	DOWN
SPANXB1	1.32273e-17	6.63085e-17	-1.57408	DOWN
PROC	1.54103e-10	2.16572e-10	-1.49593	DOWN
PIH1D3	2.04571e-10	2.82928e-10	-1.33592	DOWN
LOC100507311	1.6478e-11	2.60165e-11	-1.7132	DOWN
KCNG2	4.56555e-10	5.91176e-10	-1.48224	DOWN
CTXN3	2.65161e-10	3.59555e-10	-1.34862	DOWN
DUSP10	2.97437e-18	1.80265e-17	-1.36778	DOWN
SLC9C2	7.00189e-10	8.82835e-10	-1.33341	DOWN
ACRC	5.37601e-09	6.16772e-09	-1.41885	DOWN
SNHG24	5.23652e-09	6.01682e-09	-1.43887	DOWN
ITGA4	4.83593e-10	6.2391e-10	-1.46287	DOWN
LINC00977	2.24321e-08	2.44565e-08	-1.43348	DOWN
RFPL3	1.5674e-10	2.20124e-10	-1.34354	DOWN
XKRY2	3.15445e-09	3.70137e-09	-1.36236	DOWN
VTCN1	3.54485e-10	4.69937e-10	-1.36699	DOWN
LHFPL3	9.68251e-11	1.39476e-10	-1.34451	DOWN
LOC101929484	4.12231e-11	6.20231e-11	-1.61318	DOWN
BROX	1.56854e-15	4.77556e-15	-1.43972	DOWN
C9	6.79802e-11	9.96144e-11	-1.49796	DOWN
RASSF10	2.29992e-11	3.56319e-11	-1.34355	DOWN
IFFO1	1.57498e-18	1.04814e-17	-2.02385	DOWN
VENTXP1	8.68248e-10	1.08102e-09	-1.33002	DOWN
MORN3	3.04681e-10	4.08855e-10	-1.39194	DOWN
GSTT1	9.46512e-12	1.53886e-11	-1.32505	DOWN
LAMP3	6.28403e-13	1.19544e-12	-1.76387	DOWN
UBASH3B	4.53589e-11	6.77837e-11	-1.40601	DOWN
PCDHB7	5.53144e-16	1.85684e-15	-1.44113	DOWN
OASL	1.48403e-21	3.18961e-20	-1.3434	DOWN
REXO1L1P	8.60008e-11	1.24668e-10	-1.37969	DOWN
CHRNG	2.50072e-09	2.96369e-09	-1.3576	DOWN
PF4	5.81938e-13	1.1116e-12	-1.3793	DOWN
OR52K3P	4.54052e-11	6.78472e-11	-1.34199	DOWN
ZNF71	6.80238e-17	2.8048e-16	-1.53786	DOWN
OR1C1	8.77748e-08	9.24008e-08	-1.40738	DOWN
DYNLRB2	8.17758e-10	1.02182e-09	-1.4307	DOWN
RPSA	2.19974e-10	3.02705e-10	-1.34567	DOWN
TAS2R41	1.78852e-10	2.49282e-10	-1.3335	DOWN
PCDHGB8P	1.95938e-09	2.34703e-09	-1.33152	DOWN
ZNF138	3.53325e-15	9.97678e-15	-1.38907	DOWN
VIM-AS1	2.1615e-12	3.80846e-12	-1.37726	DOWN
MAGEH1	6.53656e-10	8.27564e-10	-1.37042	DOWN
ADAM23	4.77286e-10	6.16343e-10	-1.35676	DOWN
RERGL	3.25112e-08	3.50108e-08	-1.36809	DOWN
KLRAP1	1.2353e-10	1.75597e-10	-1.40722	DOWN
GADD45A	1.2447e-14	3.1572e-14	-1.34127	DOWN
FLJ25758	9.42869e-12	1.53349e-11	-1.40292	DOWN
lnc-TCF24-2	2.39436e-13	4.85879e-13	-1.43792	DOWN
PRKCQ	1.40371e-09	1.70616e-09	-1.3477	DOWN
BFSP2	1.4933e-08	1.64863e-08	-1.34512	DOWN
ADAM7	2.12157e-09	2.53209e-09	-1.42292	DOWN
PCDHB18P	1.55586e-11	2.46466e-11	-1.77316	DOWN
TBX22	2.26454e-10	3.10795e-10	-1.34736	DOWN
PHOX2B	5.90849e-10	7.52523e-10	-1.36293	DOWN
DRD1	1.79043e-09	2.15221e-09	-1.35411	DOWN
SCNN1G	9.99071e-10	1.23473e-09	-1.37931	DOWN
OR2W3	7.04441e-12	1.16433e-11	-2.32424	DOWN
LINC00693	2.16814e-10	2.98675e-10	-1.34575	DOWN
SPX	1.77977e-11	2.7949e-11	-1.43412	DOWN
GATA5	4.89695e-11	7.29504e-11	-1.43883	DOWN
lnc-AP002478.1-2	3.97635e-08	4.26051e-08	-1.5971	DOWN
NXPH1	9.8892e-11	1.42216e-10	-1.45846	DOWN
CYP2A6	9.44049e-09	1.05839e-08	-1.36573	DOWN
lnc-MMRN1-2	2.21912e-09	2.64416e-09	-1.41294	DOWN
WRB	5.37294e-11	7.97328e-11	-1.34146	DOWN
ZNRF3-AS1	4.28364e-11	6.42741e-11	-1.40116	DOWN
GRXCR1	2.22271e-10	3.05587e-10	-1.32582	DOWN
EMR4P	4.69965e-09	5.42304e-09	-1.34195	DOWN
EMCN	4.83022e-10	6.23351e-10	-1.38173	DOWN
DMRT3	2.33493e-10	3.19825e-10	-1.36937	DOWN
FBN1	2.43676e-22	7.67831e-21	-1.3374	DOWN
IL20RA	1.21462e-09	1.48691e-09	-1.57871	DOWN
PCDHB16	8.32836e-18	4.39925e-17	-2.53003	DOWN
HIST1H4F	1.15937e-10	1.6531e-10	-1.36558	DOWN
DNAH10	1.11136e-08	1.23882e-08	-1.53009	DOWN
MTMR7	5.71849e-09	6.54073e-09	-1.44652	DOWN
PHF21B	3.1107e-10	4.16717e-10	-1.39406	DOWN
AREG	4.73186e-17	2.03596e-16	-1.86627	DOWN
GIMAP5	7.5917e-10	9.52951e-10	-1.336	DOWN
ADAMTSL3	5.37562e-16	1.81193e-15	-1.33624	DOWN
lnc-AC007405.2.1-2	6.42193e-10	8.13906e-10	-1.34142	DOWN
CCAT1	2.20728e-10	3.03673e-10	-1.37967	DOWN
TNK2-AS1	2.71975e-09	3.21254e-09	-1.34238	DOWN
THAP1	1.06705e-12	1.96444e-12	-1.35298	DOWN
TRPC5	2.27239e-10	3.11754e-10	-1.38851	DOWN
PINLYP	4.09197e-20	4.72876e-19	-1.50659	DOWN
CCL25	6.53617e-10	8.27564e-10	-1.32463	DOWN
CKMT2	2.94805e-10	3.96542e-10	-1.37739	DOWN
PTPN7	6.14959e-10	7.81745e-10	-1.80437	DOWN
EVPLL	9.84973e-09	1.10242e-08	-1.42508	DOWN
MAGI2	2.21334e-11	3.43847e-11	-1.63117	DOWN
LINC00518	6.95008e-10	8.76851e-10	-1.66853	DOWN
CPA5	5.27917e-09	6.06316e-09	-1.36312	DOWN
LOC729866	1.80593e-10	2.51554e-10	-1.4206	DOWN
MYCNUT	7.78468e-10	9.75956e-10	-1.34722	DOWN
ADRB1	3.18613e-09	3.73538e-09	-1.41223	DOWN
LOC100131860	1.10002e-07	1.15269e-07	-1.36857	DOWN
MBOAT4	1.39789e-10	1.97391e-10	-1.42414	DOWN
GPRC6A	2.48306e-10	3.38551e-10	-1.33105	DOWN
lnc-FBXO7-1	1.93805e-08	2.12229e-08	-1.5167	DOWN
MPO	7.7902e-10	9.76581e-10	-1.3476	DOWN
RNF212	2.33573e-09	2.77651e-09	-1.38441	DOWN
TXLNB	1.08551e-08	1.21173e-08	-1.72856	DOWN
KIF25	7.89525e-11	1.14865e-10	-1.40175	DOWN
LOC100505784	3.64332e-10	4.82145e-10	-1.37721	DOWN
DLL4	3.0754e-09	3.61235e-09	-1.33013	DOWN
ZNF521	1.17735e-15	3.67544e-15	-1.53117	DOWN
GABRR1	4.25235e-11	6.38576e-11	-1.56627	DOWN
GRIK1-AS2	8.56448e-10	1.06744e-09	-1.37055	DOWN
MAGEA8	1.84974e-08	2.02828e-08	-1.4373	DOWN
ADAM20P1	3.0392e-11	4.63903e-11	-1.35871	DOWN
LOC101929723	2.52811e-10	3.44123e-10	-1.36245	DOWN
APOBEC1	7.17927e-10	9.04192e-10	-1.39302	DOWN
GMFB	2.6021e-09	3.08121e-09	-1.42598	DOWN
HOXC11	9.7846e-11	1.40824e-10	-1.37739	DOWN
GGTLC1	1.63601e-22	5.71563e-21	-1.45007	DOWN
DNER	9.81223e-14	2.11773e-13	-1.42303	DOWN
TENM2	2.10748e-09	2.51693e-09	-1.44109	DOWN
NR3C2	1.26713e-18	8.7059e-18	-1.68418	DOWN
LOC100130417	1.22151e-08	1.35717e-08	-1.46462	DOWN
FAP	7.44584e-10	9.3607e-10	-1.33782	DOWN
BEX1	2.16147e-10	2.97869e-10	-1.3455	DOWN
LINC00303	2.09746e-10	2.89652e-10	-1.33696	DOWN
lnc-PDZD8-1	6.12949e-11	9.03301e-11	-1.44472	DOWN
CT47B1	9.18896e-08	9.66404e-08	-1.34168	DOWN
CRYGB	1.62757e-10	2.28114e-10	-1.34942	DOWN
TLR8	9.18009e-11	1.3264e-10	-1.40868	DOWN
CD207	1.24352e-09	1.52013e-09	-1.35053	DOWN
LOC100996662	6.36543e-11	9.36013e-11	-1.41672	DOWN
COL16A1	5.09151e-18	2.87491e-17	-1.37299	DOWN
RAD21L1	6.49509e-10	8.22544e-10	-1.67575	DOWN
ZNF114	1.36083e-11	2.17207e-11	-1.77969	DOWN
RUNDC3B	1.31918e-13	2.79382e-13	-1.45673	DOWN
GABRA6	2.1569e-10	2.97307e-10	-1.33064	DOWN
SPAG5-AS1	5.72587e-14	1.28786e-13	-1.3267	DOWN
AZGP1P1	5.58499e-09	6.39734e-09	-1.42676	DOWN
NIM1K	9.51275e-06	9.61959e-06	-1.40855	DOWN
LINC00942	9.86644e-09	1.10416e-08	-1.32475	DOWN
AKR1C4	2.67754e-10	3.62854e-10	-1.341	DOWN
HAPLN1	1.58841e-08	1.75064e-08	-1.44535	DOWN
ERICH5	3.56111e-10	4.71885e-10	-1.39044	DOWN
MGC27382	2.50969e-10	3.419e-10	-1.33598	DOWN
ADRA2B	1.76989e-10	2.46876e-10	-1.40902	DOWN
TSPYL5	2.66162e-10	3.60859e-10	-1.41404	DOWN
LOC101928658	3.63501e-10	4.81179e-10	-1.37028	DOWN
POPDC2	2.40974e-16	8.72006e-16	-1.34088	DOWN
FER1L6-AS2	2.22211e-09	2.64755e-09	-1.3228	DOWN
PHEX	1.57552e-10	2.21144e-10	-1.48379	DOWN
C17orf78	9.61016e-10	1.19022e-09	-1.49904	DOWN
RELN	3.50109e-10	4.64749e-10	-1.34415	DOWN
LOC284561	1.00608e-09	1.24297e-09	-1.38149	DOWN
MMP10	3.86791e-10	5.08592e-10	-1.37785	DOWN
BIRC8	2.68131e-10	3.6331e-10	-1.34058	DOWN
WFDC1	3.73047e-11	5.64089e-11	-1.4003	DOWN
R3HDML	1.10411e-08	1.23104e-08	-1.40328	DOWN
GATA6	3.85088e-21	6.839e-20	-1.38582	DOWN
GPM6A	1.57899e-17	7.72505e-17	-1.41154	DOWN
BAI3	2.7404e-07	2.83421e-07	-1.41371	DOWN
CLGN	6.56432e-15	1.7542e-14	-1.32596	DOWN
BCL2L15	2.26964e-11	3.52055e-11	-1.3532	DOWN
GJB6	2.92729e-12	5.06407e-12	-1.4848	DOWN
SSX1	1.08717e-09	1.3384e-09	-1.40521	DOWN
ANO3	1.57443e-11	2.49256e-11	-1.53053	DOWN
TFAP2D	8.63851e-10	1.07607e-09	-1.33035	DOWN
KLHL1	1.33704e-10	1.89281e-10	-1.34742	DOWN
AOC3	7.23323e-13	1.36246e-12	-1.58797	DOWN
IL7R	8.9168e-15	2.32217e-14	-1.43348	DOWN
ATP6V0A4	8.3279e-18	4.39925e-17	-1.44945	DOWN
SLC44A4	5.34509e-10	6.85591e-10	-1.36056	DOWN
MAP1LC3A	5.93739e-10	7.56043e-10	-1.33625	DOWN
KRT27	2.5214e-09	2.98781e-09	-1.412	DOWN
CABP1	8.96843e-10	1.11502e-09	-1.43488	DOWN
NEUROG2	1.36758e-09	1.6647e-09	-1.5174	DOWN
MCC	3.64853e-13	7.17611e-13	-1.37469	DOWN
SIGLEC10	1.07618e-09	1.32568e-09	-1.43096	DOWN
CNTFR	3.69563e-06	3.75181e-06	-2.16406	DOWN
SNTN	1.98149e-10	2.74551e-10	-1.39906	DOWN
NLRC4	1.08752e-08	1.21389e-08	-1.33534	DOWN
GUCY2D	3.2597e-10	4.35036e-10	-1.32389	DOWN
SLC26A9	7.06167e-11	1.03327e-10	-1.34096	DOWN
SLC6A11	8.30112e-09	9.35575e-09	-1.33817	DOWN
TTTY15	2.86958e-10	3.86648e-10	-1.33354	DOWN
SLC28A3	4.88901e-09	5.63437e-09	-1.4125	DOWN
ZNF354C	2.95698e-10	3.97656e-10	-1.34873	DOWN
CCDC110	3.98068e-10	5.21828e-10	-1.39545	DOWN
LOC643355	3.9655e-09	4.60673e-09	-1.39243	DOWN
LINC00955	2.58215e-10	3.5092e-10	-1.41291	DOWN
lnc-ST6GAL2-2	6.4094e-11	9.42096e-11	-1.32647	DOWN
TMOD2	2.64427e-12	4.60302e-12	-1.49571	DOWN
OR2C3	2.46642e-10	3.36536e-10	-1.34951	DOWN
ZNF670	3.55384e-14	8.28465e-14	-1.35149	DOWN
PDGFA	6.20448e-12	1.03381e-11	-1.66731	DOWN
lnc-SLC25A32-3	2.59064e-10	3.51894e-10	-1.40951	DOWN
IL27	6.40659e-17	2.66345e-16	-1.34653	DOWN
CLEC2L	3.43822e-10	4.57007e-10	-1.40678	DOWN
ARHGAP5-AS1	3.98229e-14	9.19581e-14	-1.33249	DOWN
lnc-FAM189A1-3	2.58848e-10	3.51653e-10	-1.36538	DOWN
MOG	3.62024e-09	4.22272e-09	-1.38798	DOWN
GLP1R	2.54189e-10	3.45895e-10	-1.34377	DOWN
FAM71F2	1.2253e-08	1.36122e-08	-1.51288	DOWN
SCAMPER	1.24158e-07	1.29758e-07	-1.36814	DOWN
KCTD8	2.25392e-10	3.09525e-10	-1.43551	DOWN
LRCH2	1.0849e-09	1.33597e-09	-1.37466	DOWN
CYP8B1	2.70976e-10	3.66973e-10	-1.37379	DOWN
CCL18	5.97736e-10	7.60705e-10	-1.34517	DOWN
lnc-FIGNL1-1	2.54439e-10	3.46205e-10	-1.35722	DOWN
LRRC10B	6.56367e-10	8.30649e-10	-1.32632	DOWN
ZNF480	1.32909e-18	9.06275e-18	-1.37427	DOWN
PEG3	1.64081e-09	1.97972e-09	-1.33408	DOWN
TAAR8	2.19691e-06	2.23394e-06	-1.41561	DOWN
ANKRD30BL	8.06366e-10	1.00828e-09	-1.40698	DOWN
LINC00905	1.99097e-09	2.38313e-09	-1.35226	DOWN
FBXO32	6.0562e-17	2.53584e-16	-1.41788	DOWN
FSTL5	5.15747e-09	5.92903e-09	-2.2153	DOWN
LOC101929450	6.07068e-08	6.43441e-08	-1.34016	DOWN
CDH17	4.06054e-10	5.31296e-10	-1.33584	DOWN
CLEC1B	2.66355e-10	3.61093e-10	-1.37437	DOWN
NR1I2	1.60398e-09	1.93773e-09	-1.32762	DOWN
ANKRD55	3.13515e-10	4.19527e-10	-1.36213	DOWN
LIPA	1.52854e-12	2.75518e-12	-1.36221	DOWN
OTX2	3.52548e-08	3.78864e-08	-1.36793	DOWN
LINC00656	4.18781e-10	5.46286e-10	-1.35546	DOWN
MORN5	1.487e-08	1.64197e-08	-2.09654	DOWN
SPATA4	6.68529e-10	8.44976e-10	-1.35611	DOWN
ATP6V0E2-AS1	2.85724e-18	1.74158e-17	-1.33662	DOWN
TMSB15A	4.334e-10	5.63532e-10	-1.35756	DOWN
MTNR1A	7.92524e-10	9.92204e-10	-1.34303	DOWN
ZNF300P1	5.52386e-10	7.06718e-10	-1.33788	DOWN
GRAP2	1.23807e-10	1.75962e-10	-1.38989	DOWN
LOC100131943	2.42211e-10	3.30914e-10	-1.43362	DOWN
HOXB9	2.16141e-17	1.01492e-16	-1.45242	DOWN
FBP1	6.23252e-15	1.67344e-14	-1.46982	DOWN
lnc-SLC38A8-1	2.86053e-10	3.85515e-10	-1.34484	DOWN
HOXC9	5.45123e-17	2.30385e-16	-1.37089	DOWN
RAB33A	8.41387e-09	9.47988e-09	-1.49062	DOWN
IGFBP1	7.34742e-15	1.9468e-14	-1.44621	DOWN
KAL1	3.94444e-11	5.94409e-11	-1.42602	DOWN
TCEB3B	2.36345e-10	3.23487e-10	-1.4409	DOWN
BAALC-AS2	1.36205e-09	1.65875e-09	-1.50269	DOWN
HIST1H1T	1.98652e-10	2.75226e-10	-1.37229	DOWN
TMPRSS11E	6.06965e-10	7.71908e-10	-1.35596	DOWN
SPO11	4.87779e-10	6.28727e-10	-1.35547	DOWN
RPS4Y1	7.05076e-07	7.21747e-07	-1.43741	DOWN
ADTRP	3.36766e-11	5.11967e-11	-1.64017	DOWN
LRRC2-AS1	3.40239e-08	3.65983e-08	-1.73794	DOWN
IRF8	1.15159e-08	1.28225e-08	-1.55238	DOWN
OR3A1	2.80683e-10	3.78928e-10	-1.38841	DOWN
TXNIP	2.40579e-17	1.11635e-16	-1.5488	DOWN
LINC01312	2.49407e-10	3.39899e-10	-1.37569	DOWN
FCGR3B	3.83353e-10	5.04732e-10	-1.33652	DOWN
ARRDC5	5.46924e-09	6.27031e-09	-1.3872	DOWN
IFNA16	2.96332e-10	3.98448e-10	-1.37147	DOWN
DCDC1	2.39925e-09	2.84828e-09	-1.32928	DOWN
KRTAP9-3	2.61243e-10	3.54741e-10	-1.43468	DOWN
RAG2	2.39846e-09	2.84753e-09	-1.42387	DOWN
SELE	6.24699e-09	7.11778e-09	-1.33318	DOWN
LOC100507557	6.15343e-12	1.02587e-11	-1.46738	DOWN
RFTN2	4.21551e-08	4.50822e-08	-1.32346	DOWN
ZNF599	3.73626e-09	4.35328e-09	-1.34279	DOWN
CNGA3	6.06781e-10	7.71782e-10	-1.33517	DOWN
DDX58	2.79846e-13	5.61585e-13	-1.45677	DOWN
LOC100131756	2.74458e-10	3.71188e-10	-1.39716	DOWN
LOC100506098	3.18171e-10	4.25317e-10	-1.32376	DOWN
HIST1H1B	1.5849e-09	1.91545e-09	-1.32887	DOWN
OR7A5	5.58896e-10	7.1439e-10	-1.35272	DOWN
RORA-AS2	3.14446e-09	3.69012e-09	-1.4536	DOWN
MGC57346	5.21843e-10	6.70248e-10	-1.34728	DOWN
PDCD1LG2	4.35888e-08	4.65741e-08	-1.36753	DOWN
PRPH2	8.69667e-10	1.08272e-09	-1.32574	DOWN
PCED1B-AS1	3.80665e-07	3.92284e-07	-1.4527	DOWN
SNTG2	2.63738e-10	3.57733e-10	-1.40988	DOWN
OK/SW-CL.58	1.50658e-11	2.38933e-11	-1.41941	DOWN
CASP12	3.09589e-10	4.14894e-10	-1.37658	DOWN
FCER2	7.70462e-06	7.7942e-06	-1.35965	DOWN
TBR1	6.18492e-10	7.85409e-10	-1.41579	DOWN
FAM196A	4.27648e-09	4.95084e-09	-1.33482	DOWN
lnc-GFAP-1	1.37135e-06	1.39753e-06	-1.58997	DOWN
PIP5K1B	2.46295e-10	3.36139e-10	-1.43005	DOWN
CNTD1	1.51444e-10	2.13129e-10	-1.44203	DOWN
DLX6	1.24433e-10	1.76811e-10	-1.35159	DOWN
SIGLEC17P	1.93712e-09	2.32129e-09	-1.42101	DOWN
BRDT	5.42185e-09	6.21795e-09	-1.43875	DOWN
KRT82	4.24819e-10	5.53408e-10	-1.37029	DOWN
FCRLA	6.60341e-15	1.76353e-14	-1.34941	DOWN
NR2F2-AS1	1.8585e-14	4.56017e-14	-1.57977	DOWN
DKK4	3.75369e-09	4.3719e-09	-1.36852	DOWN
TSPAN7	1.48308e-08	1.63774e-08	-1.40317	DOWN
PATE1	3.08656e-08	3.32987e-08	-1.47103	DOWN
LOC100129198	2.40934e-10	3.29368e-10	-1.42397	DOWN
CLCA1	2.84325e-08	3.07374e-08	-1.44602	DOWN
SLITRK6	5.43186e-12	9.10947e-12	-1.57895	DOWN
TTTY1	3.22382e-09	3.7781e-09	-1.32931	DOWN
ADH7	3.01657e-10	4.05068e-10	-1.39169	DOWN
PNLIPRP2	5.46516e-08	5.8069e-08	-1.40441	DOWN
GGNBP1	2.02458e-08	2.21436e-08	-1.36273	DOWN
C2orf80	7.24999e-10	9.12527e-10	-1.35337	DOWN
CXorf58	7.44013e-11	1.08575e-10	-1.33933	DOWN
PKHD1L1	1.5405e-10	2.16514e-10	-1.36367	DOWN
CABYR	3.51661e-11	5.3349e-11	-1.51797	DOWN
SLC6A17	2.30075e-07	2.3851e-07	-1.55799	DOWN
SYT16	4.12796e-10	5.39065e-10	-1.35634	DOWN
ZNF461	1.38523e-15	4.2648e-15	-1.60778	DOWN
GGTA1P	3.7383e-10	4.93451e-10	-2.50884	DOWN
HNF1A-AS1	6.2223e-09	7.09144e-09	-1.38716	DOWN
SEMA5B	5.69302e-10	7.26768e-10	-1.42949	DOWN
CHST1	7.49732e-10	9.42149e-10	-1.37619	DOWN
HOXD1	4.76904e-17	2.04952e-16	-1.41195	DOWN
LYZ	1.29657e-09	1.58241e-09	-1.41476	DOWN
SLC6A3	3.86244e-10	5.0802e-10	-1.40468	DOWN
CCDC63	5.68908e-10	7.26316e-10	-1.35457	DOWN
LOC101927157	1.42442e-09	1.72947e-09	-1.33434	DOWN
PROK2	4.90477e-10	6.318e-10	-1.35122	DOWN
WDR88	7.3494e-09	8.3147e-09	-1.35204	DOWN
PPEF2	8.40364e-09	9.46953e-09	-1.32282	DOWN
LOC101928286	1.92256e-07	1.99762e-07	-1.3334	DOWN
LY6H	3.29787e-07	3.40356e-07	-2.02936	DOWN
MYRIP	1.63968e-08	1.80505e-08	-1.43691	DOWN
CD37	3.37754e-10	4.49437e-10	-1.36717	DOWN
[truncated: 84 more rows]

## Sheet: P4_vs_Csh
gene	pvalues	fdr	log-ratio(P4/Csh)	direction
C17orf64	1.39633e-07	1.28663e-06	1.5203	UP
ADAM21	0.000149416	0.000611206	0.999801	UP
SPP1	1.9261e-06	1.30354e-05	0.973601	UP
LRRC2	0.00108474	0.00359098	0.945512	UP
VLDLR	7.75167e-11	1.72761e-09	0.899776	UP
PDK4	3.40101e-12	1.05753e-10	0.963124	UP
CCT3	2.169e-14	1.19672e-12	0.856591	UP
SESN2	4.27414e-11	1.02721e-09	0.952005	UP
ECM2	3.19082e-08	3.54477e-07	1.22087	UP
NEO1	3.29392e-14	1.71293e-12	1.02118	UP
LOC344887	1.54831e-14	8.98067e-13	2.17758	UP
NUPR1	1.13343e-17	1.8114e-15	1.79241	UP
DHRS2	1.07008e-15	9.26566e-14	0.955742	UP
RPL38	4.19028e-18	7.50808e-16	1.23985	UP
TMEM263	3.3258e-12	1.03771e-10	0.93561	UP
CEP170B	1.34102e-14	7.85388e-13	0.931523	UP
F2RL2	1.39687e-08	1.71617e-07	0.872124	UP
LOC145837	5.35704e-07	4.21139e-06	0.894535	UP
PODXL	5.23028e-15	3.47986e-13	1.11831	UP
HMOX1	4.68333e-14	2.34128e-12	1.36856	UP
SERF1A	6.0921e-16	5.65378e-14	1.32147	UP
MICALCL	3.94123e-05	0.00018608	0.886325	UP
TRIM16L	1.43523e-09	2.27437e-08	0.928687	UP
HSPB8	7.52586e-09	9.81236e-08	0.967457	UP
LINC00662	2.57378e-06	1.67908e-05	1.03438	UP
FUT1	1.24168e-19	4.32129e-17	1.04843	UP
ZDHHC11	6.43251e-10	1.12889e-08	1.38837	UP
NFE2L2	2.00675e-08	2.34752e-07	0.897525	UP
CATSPER1	1.92737e-16	2.17997e-14	0.958184	UP
SLC46A3	1.27879e-11	3.50109e-10	0.916745	UP
MSMO1	4.73975e-07	3.78365e-06	1.08514	UP
CABP7	2.587e-06	1.68406e-05	1.34228	UP
WDR45B	5.94581e-17	7.7411e-15	1.0415	UP
CYP1B1	8.54315e-13	3.02555e-11	2.65514	UP
IER5L	2.22459e-09	3.31618e-08	0.850949	UP
ASNS	2.41391e-12	7.75925e-11	2.14009	UP
VEGFA	1.25428e-15	1.05575e-13	1.14187	UP
CDRT1	1.02631e-08	1.2994e-07	1.32986	UP
AKR1C1	4.54001e-08	4.81081e-07	1.14267	UP
DDX20	8.4635e-16	7.50803e-14	1.14808	UP
TIMMDC1	2.16784e-10	4.36876e-09	0.925417	UP
MRPS14	1.97796e-11	5.15039e-10	0.881708	UP
TSPEAR-AS2	1.20462e-07	1.13149e-06	1.00802	UP
TREM1	1.85704e-06	1.26152e-05	1.09417	UP
HMGCS1	4.71556e-21	2.84458e-18	1.70751	UP
PGAM2	2.69225e-06	1.74255e-05	0.863335	UP
GGCT	3.99868e-13	1.54955e-11	0.862786	UP
CEBPB	4.71813e-14	2.35218e-12	0.889469	UP
CGB	4.28118e-15	2.96845e-13	1.23091	UP
SLFN5	3.41634e-16	3.37242e-14	1.07688	UP
JDP2	7.49848e-13	2.70319e-11	1.19583	UP
KCNJ12	4.11988e-07	3.33889e-06	1.43435	UP
EMG1	6.55372e-14	3.12112e-12	1.0634	UP
EIF3J	5.49884e-19	1.46007e-16	0.908433	UP
CD70	1.42891e-10	3.03154e-09	1.00931	UP
SRGAP2	6.50173e-16	6.00316e-14	0.902716	UP
RHEB	1.63981e-17	2.45253e-15	0.967874	UP
LOC401317	7.7901e-10	1.32872e-08	0.899011	UP
ATF4	3.17857e-14	1.67217e-12	0.999604	UP
ANGPTL4	3.27925e-19	1.00584e-16	1.7549	UP
KRT83	2.51647e-07	2.15832e-06	1.10428	UP
XAGE2	4.30965e-16	4.17068e-14	1.20387	UP
PLEKHG1	3.5274e-07	2.90689e-06	1.12725	UP
S100P	1.7532e-19	5.87549e-17	2.02333	UP
VLDLR-AS1	6.75392e-13	2.44941e-11	1.83885	UP
TMEM258	3.51947e-14	1.81458e-12	0.902654	UP
SNAPC1	2.41237e-17	3.41067e-15	1.18787	UP
CCER2	0.000272071	0.00103853	0.867769	UP
CSTA	4.87051e-10	8.79657e-09	2.3188	UP
SHMT2	2.03988e-21	1.36725e-18	1.0275	UP
CYP4F8	1.53861e-05	8.08485e-05	1.17773	UP
AKR1B10	1.24438e-07	1.1626e-06	1.06416	UP
TNIP3	1.29673e-06	9.18221e-06	1.1471	UP
YDJC	7.27162e-18	1.21847e-15	1.06333	UP
SEL1L3	2.83168e-10	5.48073e-09	1.02003	UP
GPT2	1.95737e-13	8.25701e-12	1.00555	UP
IFT140	3.64837e-09	5.18246e-08	0.884508	UP
KRT81	1.06578e-14	6.42911e-13	1.49745	UP
RGS16	6.14566e-19	1.55175e-16	1.11452	UP
SLC7A7	0.00107628	0.00356598	0.917722	UP
CSTF1	9.75038e-15	5.96124e-13	0.893188	UP
FNBP4	1.99802e-15	1.53865e-13	1.36621	UP
TRPM4	2.16884e-14	1.19672e-12	1.10432	UP
BEX2	1.83454e-15	1.44976e-13	1.35962	UP
SLPI	7.65073e-18	1.27023e-15	0.988867	UP
TOMM6	4.85741e-13	1.83135e-11	0.876299	UP
TUBAL3	8.06258e-15	5.05154e-13	1.82366	UP
MOGAT1	1.19755e-05	6.48867e-05	1.29001	UP
PCK2	3.39203e-20	1.39513e-17	0.956465	UP
LOC728392	1.14048e-12	3.91287e-11	1.17897	UP
CTH	2.79968e-16	2.87874e-14	1.72263	UP
ASS1	1.39673e-22	1.57979e-19	1.05716	UP
RPS6KA2	5.00466e-10	9.00292e-09	0.901661	UP
SCRN1	6.57761e-14	3.12428e-12	0.889671	UP
CLCN5	2.93087e-07	2.46583e-06	0.992826	UP
ABCC3	3.2516e-16	3.2597e-14	1.23192	UP
OLAH	1.71605e-06	1.17545e-05	1.25531	UP
KLF7	6.03288e-11	1.37634e-09	1.14417	UP
INSIG1	1.86989e-18	3.75993e-16	1.10076	UP
MT1F	4.24523e-15	2.95484e-13	0.957853	UP
HMGCR	2.94565e-15	2.14086e-13	0.857781	UP
SLC22A31	3.59685e-13	1.41198e-11	1.01083	UP
GRN	8.60107e-15	5.29434e-13	1.01543	UP
GDAP1L1	1.27238e-05	6.85102e-05	1.16807	UP
MKX	2.08426e-11	5.40384e-10	1.05854	UP
CHAC1	4.36855e-08	4.64498e-07	0.994644	UP
UNC5B	2.51902e-15	1.86831e-13	1.7219	UP
ALDH1L2	1.29175e-14	7.63949e-13	1.45338	UP
DDIT4	1.98705e-21	1.36725e-18	1.91355	UP
DRD5	1.05403e-12	3.64024e-11	1.59278	UP
TRIB3	5.04751e-11	1.18169e-09	1.13663	UP
XLOC_l2_002928	0.000126562	0.000526649	0.858857	UP
LDHB	5.3859e-18	9.55574e-16	0.859383	UP
CAMP	5.14219e-09	7.04453e-08	1.16938	UP
DUSP13	7.41226e-16	6.72797e-14	1.55103	UP
SQLE	2.74246e-19	8.86257e-17	0.957678	UP
LCP1	3.76266e-17	5.00683e-15	1.12115	UP
HKDC1	6.94057e-09	9.15477e-08	1.48027	UP
XLOC_l2_014504	7.82191e-08	7.74693e-07	1.16626	UP
PIP5KL1	0.000179027	0.000716306	1.14102	UP
CCDC173	8.74758e-10	1.47124e-08	1.47717	UP
LOC100507487	2.83113e-08	3.18032e-07	1.07032	UP
ANK2	9.96912e-10	1.65667e-08	0.902994	UP
LOC101060524	3.81312e-25	1.1501e-21	3.3087	UP
TOX2	1.9909e-16	2.2229e-14	1.0418	UP
CFP	1.13308e-13	5.06304e-12	0.976437	UP
GSK3A	1.80605e-15	1.43351e-13	1.09942	UP
PTCD1	1.05017e-16	1.29285e-14	1.16378	UP
EID3	1.19697e-10	2.58184e-09	1.0947	UP
POLR2H	1.9389e-22	1.94935e-19	0.941459	UP
WDR75	1.19722e-15	1.01243e-13	0.970402	UP
PYGL	1.30095e-17	2.01225e-15	0.877839	UP
TTC25	2.35226e-07	2.03484e-06	1.06062	UP
IL21R	5.46642e-15	3.62365e-13	2.20681	UP
CNN1	2.72618e-11	6.91945e-10	1.02257	UP
JHDM1D-AS1	1.59839e-08	1.93356e-07	0.861641	UP
DES	1.14162e-12	3.91287e-11	0.925057	UP
RPRM	2.48008e-06	1.62498e-05	1.00792	UP
ADM2	7.94205e-05	0.000347924	1.04536	UP
SPX	1.60326e-07	1.44709e-06	1.31842	UP
GDF15	3.24933e-14	1.70444e-12	2.98865	UP
FAM25A	8.5429e-14	3.96413e-12	1.00465	UP
lnc-ANP32A-2	3.16804e-10	6.04767e-09	0.899643	UP
MBL1P	2.80141e-08	3.15674e-07	0.906867	UP
MGAT2	2.48514e-16	2.6455e-14	1.14698	UP
PSAT1	5.52001e-21	3.02714e-18	1.02885	UP
TSG101	2.29422e-21	1.4828e-18	1.20668	UP
LINC01366	1.11418e-05	6.07876e-05	0.924226	UP
ASMT	9.7892e-06	5.43254e-05	1.37704	UP
DNAJB1	3.00611e-19	9.50351e-17	0.90293	UP
AURKAIP1	4.845e-19	1.35726e-16	1.06863	UP
RAP1B	7.69479e-13	2.75686e-11	0.96127	UP
TM4SF19	6.91107e-16	6.34871e-14	1.7411	UP
OXCT1	5.90426e-21	3.05284e-18	0.925571	UP
PDCD6	2.72654e-20	1.17482e-17	0.980664	UP
IL4I1	4.90415e-08	5.13009e-07	0.910818	UP
RAB34	4.2396e-15	2.95484e-13	0.877121	UP
C2orf73	2.61894e-05	0.000129743	1.14305	UP
KDM7A	1.50036e-14	8.73056e-13	1.22294	UP
BUD31	1.04907e-13	4.73442e-12	0.971761	UP
TBX15	8.69566e-10	1.46386e-08	0.966504	UP
KATNA1	8.52352e-15	5.26451e-13	1.065	UP
LOC728323	3.53918e-08	3.86766e-07	1.74251	UP
BZW2	1.93508e-15	1.50297e-13	1.11041	UP
YRDC	4.2542e-17	5.61958e-15	1.23883	UP
lnc-IKBIP-1	1.26176e-10	2.70866e-09	1.2847	UP
NKX2-8	2.27423e-11	5.84613e-10	1.34287	UP
RPL13AP3	1.42174e-18	2.99177e-16	1.03662	UP
LOC100506797	3.26874e-06	2.06617e-05	0.881005	UP
CCZ1	8.09989e-22	7.32918e-19	0.998376	UP
MRPL36	3.02682e-15	2.18233e-13	0.897428	UP
HSF1	1.74736e-16	2.01036e-14	1.08197	UP
PSMB3	2.09743e-17	2.98876e-15	1.08943	UP
LINC01555	2.90356e-09	4.22733e-08	1.32003	UP
GTPBP10	2.78359e-11	7.0454e-10	1.12967	UP
RBBP8	1.998e-16	2.2229e-14	1.1712	UP
MED4	7.68497e-15	4.87982e-13	0.996957	UP
PTPRD-AS1	1.11711e-10	2.42986e-09	1.28749	UP
ERICH6-AS1	1.86924e-06	1.26838e-05	1.19109	UP
ILVBL	1.28956e-18	2.81171e-16	0.911584	UP
TPRKB	1.88925e-13	8.00695e-12	1.34231	UP
RRM1	6.10966e-17	7.89761e-15	-0.960471	DOWN
FRMD8P1	9.3033e-10	1.55459e-08	-1.3829	DOWN
TOX	0.00136242	0.00440124	-0.999393	DOWN
CH25H	4.24948e-07	3.43317e-06	-1.01528	DOWN
DKC1	5.22095e-21	3.00705e-18	-0.898078	DOWN
YWHAEP1	2.67252e-16	2.77957e-14	-0.87928	DOWN
KRTAP5-9	7.10133e-18	1.20105e-15	-1.07624	DOWN
AIM2	4.84176e-14	2.40718e-12	-2.14229	DOWN
KCTD4	8.39178e-13	2.97776e-11	-1.38592	DOWN
MRPL47	1.35961e-16	1.64032e-14	-1.04734	DOWN
SEMA3D	1.48941e-15	1.22518e-13	-0.881608	DOWN
lnc-SYT16-1	2.60126e-07	2.22367e-06	-0.848851	DOWN
PLD5	3.3065e-14	1.71455e-12	-1.11127	DOWN
RRP15	5.31721e-21	3.00705e-18	-0.873932	DOWN
FAM198B	4.88562e-05	0.000225204	-1.11852	DOWN
C8orf46	1.13649e-20	5.55868e-18	-0.916193	DOWN
RNF182	1.40022e-18	2.98116e-16	-1.06719	DOWN
NPC2	1.77171e-18	3.60254e-16	-1.05515	DOWN
LINC01111	2.57286e-08	2.94131e-07	-1.30176	DOWN
CDYL2	5.56694e-19	1.46007e-16	-1.15579	DOWN
LOC100128993	0.00190778	0.00593929	-0.975942	DOWN
PMPCB	4.5246e-15	3.10399e-13	-0.939995	DOWN
ANXA10	4.82693e-05	0.000222839	-1.05998	DOWN
LAT	2.15686e-16	2.35136e-14	-0.886381	DOWN
COL8A1	2.12178e-16	2.32714e-14	-1.02341	DOWN
ACOT13	1.13527e-14	6.82556e-13	-1.04983	DOWN
IL4	6.19523e-13	2.27876e-11	-1.03291	DOWN
SPINK5	1.41182e-11	3.84205e-10	-1.07066	DOWN
DLGAP5	2.51379e-16	2.66035e-14	-0.972601	DOWN
CTXN2	7.57942e-15	4.82974e-13	-0.957454	DOWN
LOC101927811	2.49279e-12	7.98443e-11	-1.36908	DOWN
APCDD1	2.0541e-15	1.56848e-13	-0.921379	DOWN
LOC100506827	1.34239e-16	1.63042e-14	-0.884269	DOWN
PTPRR	1.04076e-06	7.5533e-06	-1.08989	DOWN
LPAR1	1.95133e-18	3.88058e-16	-1.29905	DOWN
NCAN	3.60514e-13	1.41217e-11	-1.12239	DOWN
UNC5B-AS1	9.6965e-08	9.39891e-07	-1.10495	DOWN
HS3ST5	1.47048e-18	3.05877e-16	-1.38741	DOWN
XAF1	1.54293e-09	2.42381e-08	-0.936968	DOWN
ANKRD1	7.735e-15	4.89441e-13	-0.852621	DOWN
TSPYL4	1.58334e-13	6.83859e-12	-1.18753	DOWN
F10	2.8125e-08	3.16712e-07	-0.940437	DOWN
ITM2B	3.95103e-12	1.20373e-10	-0.875573	DOWN
BRWD1-IT2	3.29727e-16	3.27861e-14	-1.07972	DOWN
ENPP1	1.88944e-21	1.36725e-18	-1.21935	DOWN
ARL14	6.10655e-06	3.58823e-05	-0.943427	DOWN
C4BPB	5.09572e-15	3.40285e-13	-0.974579	DOWN
ST6GALNAC5	3.55433e-26	1.60807e-22	-1.77735	DOWN
PCDHB17P	7.00568e-06	4.05954e-05	-0.94043	DOWN
AADAC	3.55098e-09	5.05603e-08	-1.32695	DOWN
GIMAP2	8.58168e-09	1.103e-07	-1.46307	DOWN
SYT1	4.42993e-12	1.33837e-10	-0.935609	DOWN
MAGEB2	1.65016e-20	7.65715e-18	-1.12643	DOWN
CPED1	1.18615e-11	3.27221e-10	-1.58229	DOWN
VEPH1	2.86564e-16	2.92992e-14	-0.873351	DOWN
FAM133A	4.00124e-15	2.81753e-13	-1.4098	DOWN
SEPP1	1.05267e-12	3.64024e-11	-1.47392	DOWN
C12orf79	2.07146e-07	1.81977e-06	-1.06037	DOWN
LOC728485	5.02736e-07	3.98861e-06	-1.29135	DOWN
MARCKS	2.34498e-13	9.64481e-12	-1.37346	DOWN
IDH1	1.12374e-24	2.58332e-21	-0.872845	DOWN
MPC1	2.11432e-16	2.32714e-14	-1.17105	DOWN
EMR1	2.35127e-25	8.51017e-22	-1.55647	DOWN
TMEM5	2.59696e-18	4.99971e-16	-1.04093	DOWN
ATP5O	3.55917e-19	1.07351e-16	-1.00861	DOWN
TCN1	1.21837e-14	7.2529e-13	-0.952131	DOWN
SNRPA1	4.17292e-14	2.10355e-12	-1.04718	DOWN
ISG20	3.34202e-18	6.04804e-16	-1.31921	DOWN
HAX1	5.12401e-14	2.51982e-12	-0.959527	DOWN
MAD2L1	2.44758e-11	6.24738e-10	-1.12656	DOWN
FST	1.64138e-14	9.42984e-13	-1.40652	DOWN
DDX60	9.09163e-08	8.87439e-07	-0.989532	DOWN
TSPAN8	1.48638e-22	1.5823e-19	-1.56118	DOWN
TRIM6	2.86347e-21	1.7869e-18	-0.867783	DOWN
IMPA2	9.51882e-19	2.18053e-16	-0.953075	DOWN
GCSH	1.95202e-14	1.09368e-12	-0.992748	DOWN
CDCA5	3.11382e-20	1.31048e-17	-0.907439	DOWN
MANF	2.77273e-18	5.173e-16	-1.11238	DOWN
BNIP3	2.38143e-20	1.05114e-17	-1.05811	DOWN
ND2	2.68196e-11	6.81677e-10	-0.85762	DOWN
FILIP1L	2.07804e-08	2.42465e-07	-0.9892	DOWN
TIMM17A	7.83725e-15	4.94184e-13	-0.950036	DOWN
PSMB9	1.48283e-09	2.33752e-08	-0.851988	DOWN
NDUFA8	2.00217e-16	2.2229e-14	-1.14346	DOWN
GPHN	1.797e-12	5.9452e-11	-0.870678	DOWN
SLC3A1	6.56787e-18	1.14287e-15	-1.31154	DOWN
NEURL3	0.000168741	0.000678449	-0.962825	DOWN
GLUD1	1.72206e-16	1.9977e-14	-1.05153	DOWN
RELL1	4.28458e-14	2.15384e-12	-1.36801	DOWN
SLC35F1	5.17036e-10	9.25499e-09	-0.974977	DOWN
ATP6V1G1	2.36116e-14	1.27552e-12	-1.21903	DOWN
NDUFA3	1.81902e-20	8.22973e-18	-0.977551	DOWN
ZNF217	3.19338e-15	2.29328e-13	-1.08879	DOWN
USP1	8.83075e-14	4.06642e-12	-1.1744	DOWN
ITGB1BP1	6.67216e-18	1.14996e-15	-1.04223	DOWN
NBPF15	2.42045e-23	3.12877e-20	-1.03281	DOWN
PCDHB16	6.82889e-17	8.76472e-15	-1.10394	DOWN
ZCCHC8	1.13901e-17	1.8114e-15	-1.15407	DOWN
ZC3H4	4.87495e-19	1.35726e-16	-0.929406	DOWN
CDK2AP1	8.8727e-14	4.07536e-12	-0.859923	DOWN
PPIL1	6.17372e-19	1.55175e-16	-1.05611	DOWN
MRPL37	7.81524e-19	1.83678e-16	-0.979631	DOWN
NR3C2	1.56115e-19	5.3306e-17	-0.980518	DOWN
ZNF114	1.38344e-09	2.20195e-08	-1.03617	DOWN
ATP6V0A4	1.56141e-15	1.27859e-13	-0.872895	DOWN
HDAC2	6.51982e-18	1.14287e-15	-0.902094	DOWN
PLIN2	1.60535e-23	2.23476e-20	-1.05305	DOWN
FSTL5	1.82649e-05	9.4332e-05	-1.08833	DOWN
FBP1	2.8698e-10	5.54858e-09	-0.929922	DOWN
IGFBP1	4.78458e-15	3.26254e-13	-0.875322	DOWN
LRRC2-AS1	3.40239e-08	3.73396e-07	-1.73794	DOWN
LBR	5.89723e-20	2.178e-17	-1.11173	DOWN
