# Supplementary material for: Transcriptomics and Metabolomics Integration Reveals Redox-Dependent Metabolic Rewiring in Breast Cancer Cells
Source: Cancers (Basel). 2021 Oct 9;13(20):5058. doi: 10.3390/cancers13205058 (PMC8534001; doi:10.3390/cancers13205058)
Supplement: Supplementary file 1 [file cancers-13-05058-s001.zip › cancers-1387848-SI/File S4.xlsx]

## Sheet: t_test MCF102A vs MDA-MB231 
	t.stat	p.value	-log10(p)	FDR
Adenosine	-188.17	4.785e-09	8.3201	9.0916e-08
dCMP	-92.407	8.2223e-08	7.085	7.8112e-07
AICAR	-82.535	1.2918e-07	6.8888	8.1812e-07
dCTP	-55.126	6.4829e-07	6.1882	3.0794e-06
Uric acid	-34.904	4.0206e-06	5.3957	1.5278e-05
5'-Methylthioadenosine	27.688	1.0121e-05	4.9948	3.2051e-05
GMP	19.278	4.2673e-05	4.3698	0.00011583
Hypoxanthine	-17.702	5.9822e-05	4.2231	0.00014208
Adenosine monophosphate	-13.749	0.00016213	3.7901	0.00034228
UDP.1	13.33	0.00018312	3.7373	0.00034793
ADP	-9.7194	0.0006274	3.2025	0.0010837
Uridine diphosphate-N-acetylglucosamine	-9.2004	0.00077529	3.1105	0.0012275
Thy	-8.8777	0.00088936	3.0509	0.0012998
L-Serine	-6.0298	0.0038125	2.4188	0.0051742

## Sheet: t_test sh vs scramble
	t.stat	p.value	-log10(p)	FDR
Deoxycytidine	-96.999	6.77e-08	7.1692	3.28e-06
L-Valine	-78.401	1.59e-07	6.7996	4e-06
Sulfate	-77.627	1.65e-07	6.7824	4e-06
Beta-D-Glucose 6-phosphate	-67.981	2.81e-07	6.552	5.44e-06
D-Ribose	-62.012	4.05e-07	6.3925	5.61e-06
Oxidized glutathione	-56.034	6.07e-07	6.2166	7.36e-06
Uridine diphosphate-N-acetylglucosamine	-51.473	8.53e-07	6.0692	9.19e-06
D-2-Hydroxyglutaric acid	-49.383	1.01e-06	5.9973	9.76e-06
UDP-glucose	-47.775	1.15e-06	5.9399	1.01e-05
Glutaric acid	-43.719	1.64e-06	5.7861	1.32e-05
Glycerol 3-phosphate	-42.25	1.88e-06	5.7268	1.4e-05
L-Glutamic gamma-semialdehyde	-37.803	2.92e-06	5.534	1.86e-05
4-Hydroxyproline	-37.803	2.92e-06	5.534	1.86e-05
L-2-Aminoadipate	-37.334	3.07e-06	5.5123	1.86e-05
beta-nicotinamide D-ribonucleotide	-36.063	3.53e-06	5.4523	2.01e-05
GDP-glucose	-35.259	3.86e-06	5.4133	2.06e-05
Taurine	-34.86	4.04e-06	5.3935	2.06e-05
D-Glucose	-29.97	7.38e-06	5.1318	3.58e-05
Ornithine	-29.111	8.29e-06	5.0815	3.83e-05
L-Threonine	-28.616	8.88e-06	5.0518	3.91e-05
L-Lysine	-22.085	2.49e-05	4.6042	8.57e-05
Succinic acid semialdehyde	-21.923	2.56e-05	4.5915	8.57e-05
Acetoacetic acid	-21.923	2.56e-05	4.5915	8.57e-05
L-Glutamine	-21.251	2.9e-05	4.5378	9.37e-05
L-Arginine	-20.578	3.29e-05	4.4822	9.61e-05
L-Tryptophan	-20.473	3.36e-05	4.4735	9.61e-05
L-Aspartic acid	-13.654	0.00016664	3.7782	0.00043686
Hydrogen sulfite	-13.492	0.00017463	3.7579	0.00044577
Adenine	-12.367	0.00024567	3.6096	0.00061103
3-Sulfinato-L-alaninate	-11.807	0.00029448	3.5309	0.00071412
L-Lactic acid	-10.84	0.00041092	3.3862	0.00097218
Acetylphosphate	-7.632	0.0015829	2.8005	0.0035708
5'-Methylthioadenosine	-6.6051	0.0027229	2.565	0.0057417
Thymidine	-5.4782	0.005405	2.2672	0.0107
N-Acetylglucosamine 6-phosphate	-5.3974	0.0057019	2.244	0.011062
Hypoxanthine	-5.1349	0.0068154	2.1665	0.012963
ADP	-4.8956	0.0080692	2.0932	0.014768
Fructose 1,6-bisphosphate	-4.8495	0.0083426	2.0787	0.014986
Guanosine diphosphate	-4.8212	0.0085156	2.0698	0.015018
Uric acid	-4.3973	0.011716	1.9312	0.020294
2-Amino-3-carboxymuconic acid semialdehyde	-4.0164	0.015912	1.7983	0.027078
(S)-2,3,4,5-Tetrahydropiperidine-2-carboxylate	-3.8025	0.019063	1.7198	0.031341
D-1-Piperideine-2-carboxylic acid	-3.8025	0.019063	1.7198	0.031341
4-amino-butanoic acid	-3.6956	0.020917	1.6795	0.033261
Dimethylglycine	-3.6956	0.020917	1.6795	0.033261
AMP	-3.4846	0.025247	1.5978	0.0395
Pyruvic acid	-3.3812	0.027754	1.5567	0.042732
L-Malic acid	-3.3314	0.029068	1.5366	0.044057
Adenosine triphosphate	4.9429	0.0078006	2.1079	0.014551
L-Cysteine	6.2117	0.003418	2.4662	0.0069072
Riboflavin	6.3026	0.0032396	2.4895	0.0066861
Adenosine	6.9078	0.0023037	2.6376	0.0049658
4-Hydroxyphenylpyruvic acid	7.5699	0.0016326	2.7871	0.0035992
L-Phenylalanine	7.7376	0.0015026	2.8231	0.0034704
L-Acetylcarnitine	17.531	6.22e-05	4.2065	0.00016749
L-Proline	20.11	3.61e-05	4.4426	0.00010003
L-4-Hydroxyglutamate semialdehyde	20.464	3.37e-05	4.4727	9.61e-05
L-Glutamate	20.559	3.31e-05	4.4807	9.61e-05
L-Tyrosine	22.125	2.47e-05	4.6073	8.57e-05
L-Pipecolic acid	25.233	1.46e-05	4.8343	5.68e-05
Uridine triphosphate	26.123	1.28e-05	4.8942	5.16e-05
dCDP	26.875	1.14e-05	4.9432	4.81e-05
Glutathione	64.162	3.53e-07	6.4517	5.61e-06
Guanosine monophosphate	149.74	1.19e-08	7.9233	1.16e-06

## Sheet: t_test 10A ctr vs P4
	t.stat	p.value	-log10(p)	FDR
Farnesyl diphosphate	-15.854	2.0513e-08	7.688	2.2519e-06
NADH	15.062	3.361e-08	7.4735	2.2519e-06
Tetrahydrofolate	-12.544	1.9231e-07	6.716	8.5899e-06
Glucosamine 6-phosphate	7.7847	1.4942e-05	4.8256	0.00050055
4-Hydroxyproline	6.6	6.0778e-05	4.2163	0.0012117
L-Glutamic gamma-semialdehyde	6.6	6.0778e-05	4.2163	0.0012117
5,10-Methylene-THF	-6.5677	6.3298e-05	4.1986	0.0012117
S-Adenosylmethioninamine	-5.9261	0.00014585	3.8361	0.0022721
L-Tyrosine	5.8924	0.0001526	3.8164	0.0022721
D-Ribose	-5.5925	0.00023008	3.6381	0.0030831
AMP	5.4647	0.00027512	3.5605	0.0033514
L-Arginine	5.3716	0.00031381	3.5033	0.0034444
N-Acetylglucosamine 6-phosphate	5.3275	0.00033416	3.476	0.0034444
Hypotaurine	4.9606	0.00056949	3.2445	0.0054508
Ornithine	4.4307	0.0012728	2.8952	0.011371
L-Threonine	4.3511	0.0014411	2.8413	0.012069
Beta-D-Glucose 6-phosphate	4.2443	0.0017047	2.7684	0.013437
Fructose 1,6-bisphosphate	-4.1529	0.0019707	2.7054	0.014623
5-Formimino-THF	-4.1211	0.0020735	2.6833	0.014623
NAD	3.742	0.003834	2.4164	0.024865
Taurine	3.7321	0.0038968	2.4093	0.024865
L-4-Hydroxyglutamate semialdehyde	-3.5998	0.0048492	2.3143	0.028252
L-Glutamic acid	-3.5998	0.0048492	2.3143	0.028252
L-Methionine	-3.5189	0.0055482	2.2558	0.030978
L-Glutamine	3.2519	0.008692	2.0609	0.046589

## Sheet: t_test 231 ctr vs P4
	t.stat	p.value	-log10(p)	FDR
Fumaric acid	-34.622	6.9081e-11	10.161	8.7043e-09
Farnesyl diphosphate	-24.629	1.4377e-09	8.8423	9.0572e-08
Citrulline	-18.448	1.8491e-08	7.733	7.7662e-07
Citric acid	-15.716	7.5195e-08	7.1238	1.8633e-06
D-Isocitric acid	-15.716	7.5195e-08	7.1238	1.8633e-06
L-Acetylcarnitine	15.42	8.8728e-08	7.0519	1.8633e-06
3-Sulfinato-L-alaninate	13.77	2.3666e-07	6.6259	4.2598e-06
S-Adenosyl-L-methionine	13.095	3.6478e-07	6.438	5.7452e-06
5-Formimino-THF	-12.446	5.6382e-07	6.2489	7.8935e-06
Sedoheptulose 7-phosphate	-11.209	1.3735e-06	5.8622	1.7306e-05
L-Malic acid	10.785	1.9011e-06	5.721	2.0385e-05
Pyruvic acid	10.758	1.9414e-06	5.7119	2.0385e-05
5,10-Methenyltetrahydrofolic acid	-10.333	2.7223e-06	5.5651	2.5042e-05
Folate	10.306	2.7825e-06	5.5556	2.5042e-05
Oxidized glutathione	10.141	3.1845e-06	5.497	2.675e-05
5-Methyltetrahydrofolate	9.8547	4.0414e-06	5.3935	3.1826e-05
3-Hydroxyanthranilic acid	-9.521	5.3758e-06	5.2696	3.9844e-05
L-Valine	9.0382	8.2471e-06	5.0837	5.7729e-05
Cys-Gly	-8.6487	1.1811e-05	4.9277	7.8328e-05
Tetrahydrofolate	6.9175	6.9303e-05	4.1592	0.00043661
Cyclic AMP	5.9802	0.00020748	3.683	0.0012312
Butyric acid	5.9514	0.00021497	3.6676	0.0012312
5,10-Methylene-THF	-5.9115	0.00022582	3.6462	0.0012371
Nicotinamide riboside	5.6857	0.0002997	3.5233	0.0015312
Oxoglutaric acid	-5.6749	0.00030381	3.5174	0.0015312
L-Tryptophan	5.3387	0.00046926	3.3286	0.0022741
D-Ribose	-4.9955	0.00074351	3.1287	0.0034697
cis-Aconitic acid	-4.9619	0.00077849	3.1087	0.0035032
3-Hydroxy-3-methylglutaryl-CoA	-4.8684	0.00088543	3.0528	0.0038471
(S)-1-Pyrroline-5-carboxylate	4.748	0.0010471	2.98	0.0043977
Pyrophosphate	-4.3879	0.0017509	2.7567	0.0071165
Deoxyadenosine triphosphate	4.3129	0.0019534	2.7092	0.0076916
dCDP	4.0987	0.0026821	2.5715	0.010241
Ornithine	3.9111	0.0035586	2.4487	0.013188
ADP	3.8797	0.0037329	2.428	0.013438
S-Adenosylhomocysteine	-3.7341	0.0046682	2.3309	0.016339
Thymidine	-3.7103	0.004843	2.3149	0.016492
D-2-Hydroxyglutaric acid	-3.3497	0.0085275	2.0692	0.028275
N6-Acetyl-L-lysine	-3.2057	0.010732	1.9693	0.034672
Acetoacetic acid	-3.0921	0.012887	1.8899	0.039603
Succinic acid semialdehyde	-3.0921	0.012887	1.8899	0.039603
NAD	-3.0397	0.014024	1.8531	0.042071
5-oxo-pentanoic acid	2.9745	0.015588	1.8072	0.045678

## Sheet: t_test 10A ctr vs Hipp
	t.stat	p.value	-log10(p)	FDR
Tetrahydrofolate	-9.7258	2.0496e-06	5.6883	0.0002644
S-Adenosylmethioninamine	-4.9794	0.0005539	3.2566	0.035726

## Sheet: t_test 231 ctr vs Hipp
	t.stat	p.value	-log10(p)	FDR
Sedoheptulose 7-phosphate	-38.738	3.1368e-12	11.504	3.921e-10
Cyclic AMP	10.051	1.5165e-06	5.8192	9.4779e-05
5-Methyltetrahydrofolate	7.8036	1.4629e-05	4.8348	0.00060953
S-Adenosyl-L-methionine	6.6358	5.8114e-05	4.2357	0.0015408
Glucosamine 6-phosphate	-6.5161	6.7563e-05	4.1703	0.0015408
beta-nicotinamide D-ribonucleotide	6.3541	8.3076e-05	4.0805	0.0015408
Pyrophosphate	-6.3081	8.815e-05	4.0548	0.0015408
L-Glutamic acid 5-phosphate	-6.2218	9.8612e-05	4.0061	0.0015408
Hypotaurine	-5.7973	0.00017361	3.7604	0.0024112
L-Malic acid	5.6647	0.00020819	3.6815	0.0025715
Pyruvic acid	5.6044	0.00022629	3.6453	0.0025715
Cys-Gly	5.393	0.00030441	3.5165	0.0031709
L-Asparagine	5.2955	0.00034977	3.4562	0.0033632
L-Cysteine	5.1384	0.00043879	3.3577	0.0039177
4-amino-butanoic acid	-5.0319	0.00051271	3.2901	0.0040056
Dimethylglycine	-5.0319	0.00051271	3.2901	0.0040056
L-Phenylalanine	-4.9114	0.00061264	3.2128	0.0045047
Mevalonic acid	-4.8729	0.00064877	3.1879	0.0045054
Taurine	-4.7673	0.00076014	3.1191	0.0050009
Nicotinamide riboside	4.3054	0.0015482	2.8102	0.0094959
CDP	4.2864	0.0015953	2.7972	0.0094959
Tetrahydrofolate	4.196	0.0018402	2.7351	0.010035
Quinolinic acid	4.1939	0.0018464	2.7337	0.010035
Folate	4.1449	0.0019963	2.6998	0.010398
3-Sulfinato-L-alaninate	4.0075	0.0024882	2.6041	0.012441
NADP	3.9343	0.0028006	2.5527	0.013465
L-Tryptophan	3.6534	0.0044369	2.3529	0.020541
L-Threonine	-3.4777	0.0059437	2.2259	0.026534
Sulfate	-3.4394	0.0063375	2.1981	0.026677
L-Valine	3.4333	0.0064026	2.1936	0.026677
L-Acetylcarnitine	3.2787	0.0083067	2.0806	0.031436
(4S)-4-Hydroxy-2-oxoglutarate	-3.2624	0.0085398	2.0686	0.031436
D-4-Hydroxy-2-oxoglutarate	-3.2624	0.0085398	2.0686	0.031436
L-Glutamine	-3.2616	0.0085506	2.068	0.031436
L-Methionine	-3.2052	0.0094091	2.0265	0.033604
Glycine	3.1875	0.0096951	2.0134	0.033664
