# Supplementary material for: Transcriptomics and Metabolomics Integration Reveals Redox-Dependent Metabolic Rewiring in Breast Cancer Cells
Source: Cancers (Basel). 2021 Oct 9;13(20):5058. doi: 10.3390/cancers13205058 (PMC8534001; doi:10.3390/cancers13205058)
Supplement: Supplementary file 1 [file cancers-13-05058-s001.zip › cancers-1387848-SI/File S5.xlsx]

## Sheet: venn_DEGs
Comparisons by Venn diagram of DEGs for HIPP, shCtBP2, P4 vs CTRL
Names	total	elements
Commons among CTBPsh, HIPP, P4	40	PTPRR
		SLC3A1
		EMR1
		SPINK5
		FSTL5
		FST
		XAF1
		NEURL3
		TOX
		HS3ST5
		LINC01111
		TRIM6
		NR3C2
		ZNF114
		LAT
		FBP1
		FILIP1L
		CH25H
		MAGEB2
		GPHN
		ST6GALNAC5
		AKR1B10
		AADAC
		TSPAN8
		DDX60
		PCDHB17P
		CPED1
		LOC728485
		GIMAP2
		CDYL2
		FAM198B
		SEPP1
		PCDHB16
		SEMA3D
		C12orf79
		FAM133A
		ENPP1
		C4BPB
		AIM2
		LPAR1
Commons between HIPP and P4	33	SEL1L3
		SPX
		RELL1
		LOC100128993
		LRRC2-AS1
		LOC100506827
		COL8A1
		HMOX1
		KCTD4
		ANXA10
		C8orf46
		IL4
		SLC7A7
		ERICH6-AS1
		VEPH1
		ARL14
		LOC401317
		NUPR1
		TTC25
		OLAH
		LOC101927811
		CAMP
		ATP6V0A4
		SYT1
		MARCKS
		C17orf64
		IGFBP1
		CTXN2
		VLDLR-AS1
		APCDD1
		PIP5KL1
		HKDC1
		PSMB9
Commons between CTBPsh and HIPP	93	CMTR2
		LINC00520
		PTPN22
		FIGF
		LAMP3
		TSPAN7
		RHOH
		CNTFR
		FGF1
		FAM225B
		ZNF583
		BMP6
		SNCAIP
		LOC100130744
		CASP1
		HAS2
		FMOD
		AREG
		LOC100131826
		EFEMP1
		IFFO1
		C1S
		PCDHB14
		PDGFA
		LOC101929484
		RASGRP3
		SH2D1B
		ZNF606
		SPANXB1
		GGTLC1
		KAAG1
		IFIH1
		SUN3
		CPE
		TXLNB
		DHX58
		HOPX
		SPINK1
		LOC101926940
		ZNF347
		GPNMB
		KCNIP3
		LINC00086
		ATF3
		MEIS3P1
		PCDHB8
		NCF2
		HUS1B
		SIPA1L2
		PRRG4
		HDAC9
		lnc-C16orf61-2
		ZNF502
		EGR2
		ST8SIA1
		GRIN2B
		C6orf99
		SPANXD
		LINC01191
		FAM90A7P
		ZNF829
		IL6
		PTPN7
		ZNF461
		GLIS1
		LOC100288675
		ARL9
		KRT27
		PLK2
		ZNF571
		ZNF283
		DGKI
		FIGNL1
		RNF148
		ZNF674
		TTTY11
		FAM90A1
		ANKRD29
		DDC
		ZNF569
		RTP4
		PGM5P3-AS1
		RHBDL2
		PPP1R1C
		ERV9-1
		TDO2
		CPXCR1
		GGTA1P
		KLHL3
		APOL3
		GRAMD3
		HCLS1
		BIRC3
Commons between CTBPsh and P4	70	NPC2
		BUD31
		RHEB
		SERF1A
		LDHB
		SNAPC1
		ALDH1L2
		NFE2L2
		RPL13AP3
		CSTA
		SCRN1
		AURKAIP1
		NKX2-8
		IL21R
		lnc-IKBIP-1
		PODXL
		TMEM263
		MBL1P
		YRDC
		EIF3J
		RBBP8
		CCT3
		RAB34
		BZW2
		GGCT
		CD70
		CCZ1
		PSMB3
		MRPL36
		RPL38
		DDX20
		CYP1B1
		DUSP13
		PTPRD-AS1
		DNAJB1
		MRPS14
		TUBAL3
		LOC728323
		CEP170B
		KATNA1
		WDR75
		EMG1
		LINC01366
		OXCT1
		DES
		YDJC
		XAGE2
		DKC1
		TBX15
		LOC344887
		LINC01555
		ITGB1BP1
		DDIT4
		TOMM6
		MGAT2
		PYGL
		FNBP4
		CDK2AP1
		TSG101
		GTPBP10
		GRN
		HSF1
		POLR2H
		ILVBL
		TMEM258
		GSK3A
		ANKRD1
		CFP
		TM4SF19
		DHRS2
only in HIPP	1917	PNCK
		RIT2
		SLC18A1
		HPSE2
		PCDHB15
		MLC1
		ABRA
		PKNOX2
		ARHGAP5-AS1
		GRAP2
		GAPDHS
		LOC541473
		FLJ40194
		LOC100996902
		CXCR4
		SALL1
		SLC35G3
		LMAN1
		LOC100506159
		ADCY7
		DLEU7
		SLC6A11
		NAP1L2
		MMP7
		HS3ST3A1
		LILRB2
		LOC101929147
		LRRC71
		KCNA6
		PADI1
		C4orf22
		lnc-MAPK10-1
		DCLK3
		HTN1
		TCL6
		RPL34-AS1
		AQP9
		SLC16A14
		GDA
		PDE1C
		LOC100506470
		CHRM5
		ITLN2
		MTNR1B
		CCT8L2
		ADAM7
		WSCD1
		LINC01005
		SLC12A8
		LINC00693
		lnc-C5orf43-3
		NR4A2
		LRRN1
		B3GAT1
		SMIM9
		LEP
		PTPN20B
		DKK2
		LOC643733
		POTED
		CCL22
		PCDHAC1
		KIAA1210
		BMP3
		MAP1LC3C
		GINS1
		LINC01346
		DPP10-AS3
		PRKCB
		SIGLEC8
		CNBD2
		CYP2C19
		A2M
		SLCO2B1
		KRT1
		lnc-IDS-2
		CPLX4
		TEK
		ZCCHC5
		UGT2B7
		SEC14L5
		RNF32
		HNF1A-AS1
		ZNF702P
		CLDN16
		TEKT1
		IPW
		CD1A
		LOC100506098
		ZNF529
		ANO5
		ANKRD6
		TSPAN13
		CLEC1B
		KCNC1
		NAALADL2-AS3
		CNGA3
		CD38
		GML
		lnc-GFAP-1
		PGBD5
		PODN
		C11orf88
		GIMAP1
		GRAMD2
		LINC00656
		GATA6
		CABP1
		PF4
		LOC101929628
		VAT1L
		ST8SIA4
		LMOD3
		PIWIL3
		FAM19A4
		LOC101928567
		PRDM16
		FRMD5
		DMRT3
		OPHN1
		lnc-AKR1C3-1
		FNDC1
		TMEM255A
		SERPINE3
		BCHE
		LINC00690
		PCDH7
		FAM159A
		P4HA3
		SAMSN1
		NME8
		RPL13AP17
		MPP4
		PDZRN3
		LOC100129572
		VIM-AS1
		ZSCAN4
		CXorf56
		ANHX
		NLRP5
		RGS4
		EDNRA
		RSPH4A
		TMEM200A
		ADAM23
		CCT8
		POTEG
		PRSS58
		OR2C3
		ADAM20P1
		HHLA2
		THAP1
		FLJ90680
		GNRHR
		RASIP1
		LOC729866
		CPEB1
		SLITRK4
		PPEF2
		CETN4P
		IKZF3
		SLC38A4
		LINC00619
		FAM24A
		PDP1
		LRRTM3
		IZUMO2
		DEFB114
		lnc-TIGD6-1
		LOC100128176
		ATF7
		GPR171
		CNTN2
		PLD1
		LRRC48
		TP73-AS1
		CHI3L1
		CD53
		VTCN1
		ECEL1
		CIITA
		FAM46D
		ARL2BP
		LOC101928058
		LINC00162
		PSG3
		FAM71E2
		LOC101930035
		ZNF320
		KRT222
		HLF
		EPGN
		lnc-ST6GAL2-2
		YIPF7
		GMFB
		PSG4
		ABCC11
		SPATA4
		SLC9A3
		LOC100507033
		MYH1
		CYP7A1
		ADARB2-AS1
		DCSTAMP
		VN1R4
		AP3B1
		DNAAF1
		STON1
		FAM221B
		FAM154B
		NDNF
		GPR1-AS
		CSRP3
		ERICH5
		LOC653581
		MMP20
		ZFHX4-AS1
		PTPRH
		TMEM161B-AS1
		TNK2-AS1
		MLIP
		KCNA4
		TPMT
		LOC100133106
		LINC00524
		PWAR5
		MUC15
		SORCS2
		MEGF10
		KLHL9
		lnc-SLC38A8-1
		SCN1A
		TAGAP
		CLCA1
		BCL2L15
		IL22RA2
		RAB38
		PROX1
		HIST1H4I
		TNFAIP6
		KCNK10
		C20orf173
		LINC01093
		CYP19A1
		CCAT1
		NPFFR2
		SLC25A18
		PHF21B
		KIF25
		SLC46A2
		CCM2L
		GJB5
		S100Z
		KIAA0226L
		GC
		VSTM4
		PDGFRB
		ADRB1
		SNTG2
		SLC4A5
		HOXB8
		CMYA5
		CAMK2B
		LIN28B
		CDY2A
		NTM
		BFSP2
		ZNF354C
		BCORP1
		IL23A
		TM4SF20
		EDAR
		STOML3
		ATP2B2
		NECAB2
		LOC100128840
		LOC101928612
		FBLL1
		PSD2
		TRIL
		AKR1C4
		ELAVL2
		BRINP3
		lnc-OTUD3-1
		SELP
		lnc-MATN2-1
		MYOZ2
		SSMEM1
		DLGAP1
		DLGAP1-AS4
		FGF14-AS2
		SERPINB13
		ASCL2
		LYPD8
		UCA1
		lnc-FCGR3B-4
		HSFY2
		TNFRSF17
		lnc-FBXO7-1
		USP9Y
		LBX1-AS1
		RASSF10
		ABCG8
		SMCO2
		ZNF177
		LOC101927592
		DAND5
		POM121L9P
		SPAG6
		TRPA1
		FAM81B
		CCDC60
		LOC221814
		EMR2
		TSPAN19
		PTGS2
		APOBEC3A
		OLR1
		MGC57346
		NRAP
		MAP1A
		RASAL3
		ZNF614
		LOC100130357
		LOC284561
		IL20RA
		TLR5
		LINC01206
		AZGP1P1
		CYP2C9
		LOC728175
		CST11
		GAD2
		BMP15
		ZNF468
		SLC16A2
		FMO9P
		RUNX1T1
		DKK4
		LINC00507
		LOC101927637
		S100B
		PPP1R32
		NPY1R
		MGP
		GYPA
		PGGT1B
		CYP4F12
		LOC284412
		lnc-SLC30A7-2
		ZNF790
		ACE2
		TCF15
		SYT14P1
		OR11H12
		CALB2
		TMOD2
		FLI1
		PLCXD3
		FAM107B
		ZNF750
		LUZP2
		GPR1
		CLCA3P
		C1QTNF2
		TRPC4
		RAMP3
		CLIC5
		ITK
		TSPYL5
		ITGB8
		TDRD9
		OTOL1
		DEFA5
		NR2F2-AS1
		TNFRSF10C
		DMGDH
		CD72
		ZNF480
		OR3A1
		TMEM225
		MAS1
		APOL1
		LOC650226
		RNF175
		lnc-MRC2-2
		MME
		C3orf36
		CWH43
		ACKR2
		EOMES
		PCDHB13
		OR2A7
		TRIM51
		lnc-C1orf106-1
		C3orf70
		RPS4Y1
		PIH1D3
		CERS3
		ULBP1
		AGBL1
		NLGN3
		lnc-IL4R-2
		GPR18
		SOX15
		EGFEM1P
		LOC100128108
		PIANP
		ABCA12
		PLOD2
		KIF25-AS1
		PCSK2
		CCDC37
		NLRP9
		KCNIP1
		MORN5
		PCSK9
		ZNRF3-AS1
		BZRAP1-AS1
		BROX
		LOC375196
		C9orf135
		DUSP10
		GPM6A
		PPP1R17
		TAAR9
		CLCNKB
		USP51
		FAM217A
		SNURF
		CPZ
		CHDC2
		LOC100128644
		POLR2M
		BFSP2-AS1
		ANAPC10
		MMP12
		RERGL
		ADAMTS6
		COLEC12
		DLL4
		HTR3D
		LSAMP
		KCNQ1
		ADCY1
		CD109
		BCL2A1
		UBE2QL1
		CR1
		LOC101929497
		OR7D2
		LOC100507494
		lnc-MBL2-2
		lnc-C6orf94-1
		P2RY14
		MAGEA10
		RAD21L1
		PROC
		SLCO1C1
		LOC100507388
		TAAR6
		HSD17B13
		GALNT15
		PCDHB6
		GNLY
		ASPN
		FATE1
		VNN3
		ITGA10
		C4orf45
		GSG1L
		ARHGAP20
		INSL6
		SSX3
		DCDC1
		MAGEA8
		HOXB1
		EMCN
		PDZK1IP1
		EGR4
		lnc-TGFB3-1
		LOC101929450
		TMEM178B
		DCST1
		SLC1A6
		LUM
		PARP15
		UBASH3B
		PPP1R15A
		PAGE1
		GRM3
		SLC27A6
		LOC100129476
		NLGN4X
		FSD2
		lnc-PDZD8-1
		GSC
		EXOC3L4
		GUSBP5
		FAM53B-AS1
		LPAR3
		CCL18
		C3orf49
		CCR6
		GMCL1P1
		CKMT1B
		CRABP2
		ANO4
		PM20D1
		TBC1D22A-AS1
		ZNF365
		TUBB2B
		CR1L
		LSM14B
		C11orf52
		PTGER2
		PPP1R2P9
		PCDHGB7
		SLC5A7
		MMP8
		RORA-AS2
		BPESC1
		ZNF582
		XLOC_l2_006673
		CNTD1
		LOC642620
		KLHL1
		CT47B1
		TRPC5
		RFPL3
		C9orf153
		NTRK2
		SMKR1
		C1QTNF9B
		LOC255177
		MIR1245A
		CRH
		ZSCAN12P1
		PRPH2
		F11-AS1
		HSD17B3
		SAG
		KCNS2
		C10orf62
		TLR10
		GADD45A
		MSH4
		LOC100131864
		C19orf18
		GNG3
		RAD9B
		SLC6A1
		LINC01197
		VPREB1
		DDI1
		SPI1
		MS4A4A
		POU4F3
		NKAIN4
		LOC100505940
		THSD7A
		DNM3OS
		ADAM28
		ZMAT1
		DNAJB7
		ZNF285
		NCAM2
		FAM187B
		lnc-LXN-1
		OR51B2
		NKX3-1
		TRIM17
		GPR144
		C9orf57
		TLR7
		DDX3Y
		SRD5A1
		TMPRSS3
		CEACAM21
		HIST2H4B
		FKSG29
		CD28
		RNF152
		LOC100505878
		CNTN1
		LOC102724201
		FAM71E1
		AKAP3
		IPCEF1
		OAS2
		GLIS3
		RTP5
		MPP6
		KRTAP4-4
		C2orf80
		KLF17
		MYF6
		lnc-C15orf48-1
		lnc-C3orf65-1
		LOC101927534
		CDR1
		PDE5A
		LOC104798195
		ZNF541
		lnc-FIGNL1-1
		MYOC
		XKRY2
		SKINTL
		LOC101928152
		THBS1
		TAS1R2
		SNAPC5
		BRDT
		FCGR3B
		LINC00307
		VIP
		SPATA18
		HPDL
		KAL1
		MGC24103
		LOC441052
		MMP26
		ZNF423
		RGS13
		GPER1
		SPTA1
		UNC13A
		ZNF483
		SLC24A4
		PMAIP1
		PIWIL2
		LOC101928471
		ZNF573
		TBX18
		PATE1
		LINC00598
		DMRT2
		IL25
		GLDC
		SEMG2
		XLOC_l2_013542
		SOX14
		MACC1
		KIAA0922
		OR1C1
		SYT11
		ZDHHC13
		ZNF415
		FLJ25758
		OIT3
		ZBBX
		PKHD1L1
		FZD8
		MCC
		ZNF585A
		PRO2214
		LINC00935
		WISP1
		PTH
		GALNT14
		KRTAP3-3
		P2RY10
		DEFB118
		BARX1
		CETP
		RNF133
		GUCY2F
		LINC01183
		DNAH10
		COL16A1
		GRXCR1
		PCDHB9
		KRTAP9-2
		CASR
		SBK1
		ADTRP
		lnc-NUB1-1
		VSTM2A
		LOC100505784
		LOC101927733
		ZNF99
		ZNF804B
		PKD1L3
		AK6
		PHEX
		RFX6
		TDRD6
		SLITRK2
		FABP6
		FLJ25715
		ABCA9
		SGCD
		lnc-LRRC17-1
		PDE4DIP
		TMEM108
		COL4A6
		PEG3
		CXCL10
		GPR85
		STK32B
		ASB14
		LOC101927000
		LINC00955
		TSLP
		DNAH8
		LMO7DN
		PCDHB12
		CABYR
		SLC1A3
		SPP2
		SLC9C2
		HAO2
		MAP1LC3A
		TM4SF1
		ENTPD1
		GUCA1C
		ZNF438
		SULF1
		OR52K3P
		RELB
		FAM71F2
		SDE2
		KCNV1
		lnc-PARN-4
		lnc-CSNK1A1-1
		MGC27382
		KCNN2
		KCTD8
		ZNF32
		ZNF550
		GPR32
		NEUROD6
		LINC01192
		ARRDC5
		UNC5D
		PRKCQ
		TRIML2
		HS3ST2
		lnc-DHX37-1
		CD84
		MAGEA11
		LYZ
		ZNF567
		MEI1
		MAGOH
		GCNT3
		SELV
		GJC1
		SLC2A2
		MBOAT4
		ATP10D
		SBSPON
		GALNT8
		PRKCH
		GPC3
		KCNJ2-AS1
		HOXC11
		PDGFRA
		FRMPD1
		OR2A14
		TCTEX1D1
		AKR1C6P
		ARHGAP36
		TCF20
		FPR2
		PPP1R1A
		KATNAL2
		KCNH7
		LOC102723536
		ZNF135
		TAAR1
		lnc-SAP30-5
		CCDC42
		DCDC5
		LOC257396
		LOC100507537
		STX1B
		PRAMEF10
		AIFM3
		BLZF1
		lnc-ARFGEF2-2
		SH3BGR
		SARAF
		PCDHGC3
		GSTA5
		LINC00612
		FOSB
		MUC13
		FAM46C
		G6PC
		ACTA1
		DDO
		OVOL1
		TBX22
		ECT2L
		SP8
		CXCR6
		C17orf78
		PIP5K1B
		DAZ2
		PDCD1LG2
		ZNF404
		HOXA11
		BAALC-AS2
		lnc-AP002478.1-2
		CCDC144NL-AS1
		DDX25
		TSGA13
		CTSO
		lnc-WDR34-2
		NFKBIA
		ANO3
		TSSK2
		ZFAND2A
		HSF5
		CD101
		ARHGAP24
		DNTT
		lnc-SDIM1-3
		NOD2
		HMCN2
		GRK7
		HTR2A
		DKKL1
		SCNN1G
		LOC100130370
		CD300LD
		TMPRSS12
		CKMT2
		CCDC63
		CYP8B1
		SCN10A
		LOC643441
		CACNG6
		NKX2-2
		PLP1
		MLLT11
		LOXHD1
		DPPA4
		WFDC1
		LOC102724676
		OLFM3
		CBLC
		TAAR8
		P2RX7
		LOC100507639
		PSAPL1
		LIN28A
		WRB
		PMCHL1
		BPI
		CCER1
		LINC01354
		MARCH11
		SLC45A1
		RESP18
		CTXN3
		LINC00317
		PCOLCE2
		CDC20B
		WFDC6
		LOC100129312
		CBY3
		MMP10
		AUTS2
		FABP2
		CHRNG
		STON1-GTF2A1L
		CTRB1
		B4GALNT2
		MAPK4
		ZFP42
		R3HDML
		CCDC178
		TEX11
		ZNF486
		OLIG2
		CCDC126
		ADAMTSL1
		VENTXP1
		GAREML
		PZP
		FKBP6
		SYT16
		BRAF
		TWIST1
		HORMAD1
		AOX1
		HP09025
		LINC00939
		LY96
		LRTM2
		lnc-ADAM30-1
		AMHR2
		FBXL13
		CTTN
		KIR2DL5A
		GLOD5
		PVRL4
		ADAM2
		TTTY10
		LOC286071
		PPIAL4B
		RGL4
		GUSBP4
		SYT4
		DIO3OS
		PRAMEF8
		SIGLECL1
		TPD52L3
		SLC38A11
		SLC5A8
		ZNF850
		SOX2
		HTRA4
		C14orf177
		LINC01320
		KCP
		XYLT1
		NXPH2
		AS3MT
		COLQ
		SLC6A3
		SLC6A17
		TDGF1P3
		C9
		DNASE2B
		CD1C
		ZNF471
		FAM216B
		STEAP1
		LINC01580
		DRD1
		CCL13
		SLC44A4
		XRCC2
		AMER2
		LINC00326
		SLC6A2
		OTUD1
		lnc-ZNF207-1
		CHST8
		RNF122
		DIO3
		lnc-MARCKS-5
		TLX3
		OCLM
		IRS4
		GSTA1
		SLC17A1
		SEMG1
		EHF
		NFE2
		CTNND2
		THEG5
		COL22A1
		KLRF2
		SLC28A3
		KRT82
		MSC
		KRTAP9-3
		BTLA
		CCDC110
		SIGLEC17P
		LOC102724087
		TEX36
		CLGN
		LOC100287166
		NLRC4
		NAT8
		KCNF1
		BAI3
		KEL
		SYNPO2
		KCTD15
		CD1D
		MBL2
		NUP210L
		AADACL2
		GK
		CKLF-CMTM1
		CYLC2
		SH2D1A
		FLVCR1
		TTTY15
		MYO3B
		lnc-ALDH1A3-1
		C6orf223
		CDCP2
		NRP1
		CDH13
		NLRP3
		RNASE6
		RAB8B
		FBP2
		KIAA2022
		GK2
		PRSS54
		lnc-SRPK2-4
		FGF11
		AIDA
		OR4C46
		GPR137B
		LOC643355
		DEFB1
		GRM8
		FAM13A-AS1
		PRL
		MXRA8
		ATOH1
		ODF1
		ADAM5
		lnc-EYS-2
		lnc-PRSS1-1
		TTTY12
		TTTY1
		DSCAML1
		ZCWPW1
		PROK2
		TRIM60
		SCOC
		UCHL1
		C1QL3
		lnc-SMUG1-6
		TMEM45A
		THAP10
		GJB6
		POU1F1
		FBN2
		ANXA13
		SPO11
		CCDC141
		PPP3R2
		SYT10
		OTOR
		LOC100505685
		HIF3A
		DSG2-AS1
		LPGAT1
		CFAP57
		HRH4
		CHST1
		SLC16A12
		ALK
		DOCK8
		BPY2B
		LINC01556
		PLEKHB1
		AKAP14
		MYCNUT
		EVC2
		LOC100506317
		ACRC
		LINC00303
		PON1
		ADIG
		LOC100130264
		POU2AF1
		CYSLTR2
		YEATS2
		FGG
		RBMXL3
		NLRP6
		DTX3L
		MIER3
		LINC00925
		DBX2
		SLC26A3
		LOC101930275
		SNHG18
		A3GALT2
		PRKG2
		CPLX1
		LRRC17
		CCSER1
		ZPBP2
		FAM183B
		TMPRSS11E
		KRTAP3-2
		COPZ2
		LOC100505985
		TAS2R41
		CAPN14
		NUDT7
		TMCO2
		GAFA2
		APOL4
		LOC100132014
		C9orf66
		ZNF812
		KCNH2
		LOC729658
		EMBP1
		CLDN22
		NTNG2
		LOC101929926
		HOXB3
		FAM135B
		NR0B1
		SMLR1
		LOC780529
		LINC00337
		lnc-THUMPD1-1
		PINLYP
		ZNF670
		IGFBP7
		LOC100507311
		ATP6V1G3
		OR2W3
		CDH2
		FGB
		PTPRB
		GJA8
		CCDC83
		EPHA5
		ACTL9
		DPP10-AS1
		MOG
		HAL
		C3orf20
		RCAN2
		GIP
		CDX2
		LINC01356
		TENM2
		WDR88
		CCNB3
		AQP4
		GYPE
		IRF6
		PCDHB11
		RNF144A
		SLC7A14
		POC5
		LHX5
		LOC440040
		CCL7
		KRTAP17-1
		GRIK4
		AGVR6190
		ENAM
		CCDC155
		RPSA
		IL1RL1
		ZNF765
		PLXNC1
		SNX10
		LINC00917
		FCGR1B
		C3orf33
		ALDH1A2
		TRIM43
		CTAG2
		GABRG1
		SCRG1
		CXCL8
		ZNF138
		ECM1
		ZNF540
		CHRNB4
		GLP1R
		GZMK
		lnc-SHQ1-1
		SNX31
		IFNL3
		MNDA
		LINC01095
		OR7A5
		ZIC4
		LRRC43
		SELE
		MSX2
		KIAA1549L
		PHOX2B
		MYT1
		CPB2
		LOC101929550
		TRAT1
		LINC01465
		FGF19
		EPPIN
		MS4A6A
		SPATA3-AS1
		STAP1
		lnc-EIF2D-1
		FCN2
		DLX6
		DNALI1
		CDH17
		CD180
		NLRP13
		LOC339059
		AQPEP
		PNLIP
		CPA2
		C14orf105
		FLJ21408
		LOC100130417
		TMEM257
		FNDC7
		INGX
		KCNB2
		MAP10
		CYP2A6
		LINC00658
		NDUFA4L2
		CCDC170
		CARD6
		LINC00314
		C4orf19
		AOC3
		NPTX2
		WDR17
		CETN1
		CXorf58
		POU5F2
		TAS2R19
		LINC01176
		LILRA2
		GSTO2
		TAF1A-AS1
		HSPB2
		LYST
		LOC100505841
		AKTIP
		SPOCK3
		DPCR1
		GPRC6A
		ADH7
		lnc-ME3-1
		REG1P
		INSL5
		CNRIP1
		PAGE4
		NALCN
		SH3GL3
		lnc-DMRTA2-1
		VEGFC
		LOC100507557
		KRTAP12-2
		FHL2
		MPO
		LINC01101
		CHIAP2
		TLR8
		PCDHB2
		RHAG
		BEST1
		RBM20
		lnc-GPR89B-2
		ADAMTS4
		MS4A8
		lnc-AC007405.2.1-2
		MORN3
		FAM229B
		CD207
		XKR5
		DYDC2
		PRB2
		MYCT1
		RAB33A
		SCGN
		OOEP
		TFAP2D
		TNMD
		IL22
		GPR141
		IL34
		ANKRD30BL
		SPATA22
		LOC100506929
		FAR2P1
		DPYSL5
		LGSN
		TSPAN16
		LOC643201
		LRRN4
		EBF3
		NSL1
		KLHL35
		EMX2OS
		GUCY2D
		FGF4
		KBTBD11
		IRAK3
		MROH2B
		LIPA
		SLC26A4
		GNG4
		CNTNAP4
		IQCF5
		DPYS
		RGCC
		PNPLA1
		CDH26
		DPPA3
		NOX4
		KCNG2
		CLEC18B
		TAS2R1
		LOC101927020
		PAPPA2
		TIE1
		LOC102467073
		ZNF818P
		DKFZP434H168
		RBM46
		WDR78
		FAM69C
		PCDHAC2
		EREG
		RUNDC3B
		TCTEX1D2
		HAPLN2
		ABCB5
		HEATR4
		MGAT4D
		SLC5A9
		CLCA2
		FOXN4
		SRGN
		PRKAG3
		LOC101929752
		ZNF599
		LINC00689
		CRYGN
		lnc-RP11-293M10.1.1-1
		SLIT2-IT1
		PRUNE2
		lnc-GABRA2-1
		CD3D
		DQX1
		CSMD1
		AFM
		NEXN-AS1
		C1orf110
		ADCY8
		IL3
		lnc-ICOSLG-5
		UBD
		S100A1
		TRIM53AP
		SLC7A10
		ATP6V0E2-AS1
		GREM1
		LRRC10B
		AGXT2
		GRIA3
		CRYGB
		KCNK12
		LINC00457
		RAB7B
		SGCG
		BTG4
		FBN1
		IGFL2
		BEX4
		LRRC73
		SOX9-AS1
		GABRA6
		SLC10A2
		KHDRBS2
		HOXA7
		SLC6A14
		HOXD1
		DYNLRB2
		DDX4
		MST1L
		SLITRK6
		AP3B2
		AKAP4
		EGR3
		OASL
		TCEB3B
		ZNF813
		BMPER
		MTNR1A
		TXNIP
		FADS6
		NIM1K
		POPDC2
		MOGAT2
		AGAP2
		FAM149B1
		IL27
		ZNF521
		FAM26F
		NFAM1
		IFNA16
		SCAMPER
		lnc-PCDH19-1
		EPHX2
		ELOVL4
		BRD1
		ANGPT1
		TRIM58
		GLRA3
		PP2D1
		RIPPLY2
		TOR1B
		TMEM154
		MRGPRX1
		PROL1
		GAPT
		LYPD1
		NWD2
		PNLIPRP2
		RAB39B
		LOC102723938
		CREB5
		DMRTC1
		UBASH3A
		B3GAT2
		THSD7B
		FAM227B
		CASP16
		lnc-MEP1A-1
		PRAMEF2
		BPIFA4P
		LINC01312
		CNEP1R1
		KRT2
		ITGA4
		MAGEH1
		DACH2
		LINC00521
		LINC00319
		BCO1
		M1AP
		TPSAB1
		TMA16
		GPX6
		CNTN3
		COL3A1
		P2RY13
		LIPF
		ZNF140
		ZNF529-AS1
		CD163
		CD37
		ARMC3
		HOXC13-AS
		PCDHGA2
		lnc-SBDS-2
		EPPK1
		ST3GAL6-AS1
		FAM13C
		LOC100132661
		MOXD1
		DPF3
		MUC19
		HMGN5
		ZNF701
		lnc-AC008060.7.1-2
		HIST1H1B
		LOC100131756
		CBLN1
		GPR65
		PCDHB7
		LINC00309
		SEMA5B
		C11orf21
		CLEC3A
		LINC00977
		SFRP5
		GUCA2B
		HOXA11-AS
		DLG2
		CCR8
		LOC100422737
		LOC100129894
		LOC101927157
		TBX4
		FAM101A
		AFF2
		UNQ6494
		LINC01120
		ZDHHC15
		LEFTY2
		TPRG1
		LINC00905
		PTPRD
		CHP2
		SHISA6
		FAP
		TMSB15A
		HTR2B
		SCGB1D1
		CCDC140
		SLC5A12
		lnc-IL1R2-2
		ATP1A2
		OPTN
		DGKG
		SSX8
		C7orf57
		MYO3A
		LOC102725150
		LOC100128239
		CDO1
		LOC101929723
		ZNF491
		BTC
		C17orf104
		PCDHGB8P
		LINC00528
		LAMB1
		PROK1
		ANKRD19P
		NUDT11
		ZNF229
		SERPINA7
		BEND2
		GRIK1
		TXK
		GRIK1-AS2
		ADPRH
		KCNS1
		LYG2
		HIST1H1T
		PRAMENP
		C11orf40
		GGNBP1
		OTX2
		PRKG1
		NFIX
		SLC16A6
		ADRA2B
		KRTAP9-8
		lnc-ABHD12B-5
		LY75
		FGF7
		TRIM49
		C8B
		OR3A3
		PACSIN1
		LRCH2
		RFPL4B
		APOBEC1
		CYP4Z1
		CHST9
		ZBTB33
		SLC35D3
		lnc-DR1-1
		NUTM1
		DUSP21
		GIMAP7
		BOLL
		ODF3L1
		MAGI2
		FLT3
		ANKRD30B
		ITIH6
		CENPVP2
		HOXC9
		C2orf54
		lnc-AC016251.1-1
		UCP1
		DAZL
		LOC101929622
		HAND1
		LINC00602
		C5orf66
		IFI44L
		DDIT3
		ACSM1
		PTPN21
		LOC100507530
		MOK
		PXDNL
		TBR1
		SNHG24
		LOC645984
		CLEC2L
		CCL8
		PRSS50
		OR2A20P
		LOC100131860
		ALDH8A1
		LOC100509780
		LOC100131943
		KCNQ2
		SMC1B
		FAIM2
		LEMD1
		CT45A5
		OK/SW-CL.36
		EDDM3A
		PAMR1
		MTMR7
		SNTN
		LOC101927446
		ANKRD62
		PRR34
		CCKAR
		TTTY8
		lnc-NR2C2-1
		MIR133A1HG
		COL2A1
		PPP4R1L
		FBXL21
		LOC100996273
		ZNF71
		WNT8A
		DLX3
		lnc-SGCE-1
		ARAP2
		OXGR1
		C16orf89
		MYRFL
		CYP4Z2P
		lnc-CELA3A-2
		OK/SW-CL.58
		ALOX12P2
		DEFB126
		TRIM54
		SLC22A25
		C10orf126
		ALDH1A1
		LOC100129447
		TBX5-AS1
		LINC00942
		CLEC1A
		TTTY23
		CCL28
		SHROOM3
		IRX2
		DLX5
		SSX1
		TTC21A
		SPARCL1
		ITGA9-AS1
		LRRC7
		TEX41
		HIST1H4F
		LINC00221
		TNN
		GATA5
		lnc-TCF24-2
		ABCB4
		CXCL1
		PDHA2
		DEFB127
		KLRAP1
		MIR155HG
		OR51E1
		ZP4
		GABRR1
		NEUROG2
		CABP2
		PRO2012
		POLN
		BEX1
		HOXA4
		ABHD12B
		lnc-EIF3A-1
		FEZF2
		BIRC8
		SLC26A9
		LY6H
		MAP2
		SLC36A2
		FER1L6-AS2
		KLHL40
		ANPEP
		TAS2R40
		SIGLEC10
		PRLR
		AQP4-AS1
		MIR1-1HG
		TMPRSS11F
		MATN1
		lnc-GATA5-2
		MROH9
		TBX20
		KCNA5
		ZNF273
		FLJ40536
		NPSR1
		CD48
		OR11G2
		SERTM1
		C6orf165
		MGAT4A
		LOC101928286
		GABRA4
		LOC100506236
		SSTR1
		lnc-AC092031.1-1
		lnc-FAM189A1-3
		SPPL2C
		NOTCH4
		SYCP2
		lnc-HOXB7-1
		TKTL2
		KIF24
		IL7R
		RGS9
		VN1R1
		SYNPR
		MSTN
		LOC100996342
		lnc-TTC34-3
		SOCS2
		KRTAP13-3
		LOC101926934
		LINC01133
		C6orf201
		SSX4B
		lnc-PQLC2-1
		LRRC3
		SFTPA2
		CST13P
		LOC646471
		MAGEL2
		REXO1L1P
		RSAD2
		OR10H3
		LOC101928036
		FGL1
		MYH8
		LOC101928731
		TMEM213
		lnc-EVX1-15
		LCN6
		C15orf56
		OR5AK2
		RNF212
		DMRTC2
		HHIP
		FAM196A
		PP12708
		SPAG5-AS1
		EMR4P
		MLANA
		CPA5
		CD300LF
		PPP2R2B
		KIAA0319
		LOC101927021
		MYRIP
		GCG
		FCER2
		lnc-CDH16-2
		HOXB9
		LOC149373
		LINC00343
		PITPNM3
		DAOA
		UGT2B11
		DDX58
		ENPP6
		NPTX1
		LOC253805
		CXCL6
		ZBED2
		NPY2R
		lnc-SLC25A32-3
		FRZB
		ACTA2-AS1
		DMRTB1
		APOBEC3G
[truncated: 565 more rows]
