# Supplementary material for: Transcriptomics and Metabolomics Integration Reveals Redox-Dependent Metabolic Rewiring in Breast Cancer Cells
Source: Cancers (Basel). 2021 Oct 9;13(20):5058. doi: 10.3390/cancers13205058 (PMC8534001; doi:10.3390/cancers13205058)
Supplement: Supplementary file 1 [file cancers-13-05058-s001.zip › cancers-1387848-SI/File S6.xlsx]

## Sheet: TCGA
GeneSymbol	P-value	FDR	log2-FC(cancer/normal)	Direction
ACP5	1e-06	1e-06	0.747654	UP
AGR2	7e-06	1.2e-05	1.83776	UP
ANAPC5	0.097645	0.111113	0.058191	UP
ANK3	0.076771	0.088035	0.261503	UP
ANXA9	0	0	1.76185	UP
AP1S1	0	0	1.00502	UP
ARID1A	0	0	0.308698	UP
ATOH1	0.319466	0.342532	0.008958	UP
ATP1B1	0.0171	0.021161	0.359148	UP
ATXN1	0.258294	0.279975	0.074394	UP
AXIN1	0	0	0.54417	UP
BAX	0	0	0.786255	UP
BCL3	0	0	0.8474	UP
BCOR	1e-06	2e-06	0.441768	UP
BIK	0	0	1.67595	UP
BMI1	0	0	0.523043	UP
BMP1	0.000413	0.000599	0.379815	UP
BNIP1	0	0	0.310387	UP
BPNT1	0	0	0.770884	UP
BRCA1	0	0	0.929901	UP
BRCA2	0	0	1.56678	UP
BRIP1	0	0	2.05915	UP
BTRC	0.003539	0.004799	0.252771	UP
BUB3	0	0	0.842113	UP
CALR	0	0	0.883861	UP
CBFB	1e-06	1e-06	0.292241	UP
CBX4	0	0	1.39661	UP
CCNE2	0	0	2.75334	UP
CD24	7e-06	1.1e-05	1.29031	UP
CD44	0.745188	0.771153	0.037258	UP
CDH1	2.9e-05	4.4e-05	1.25645	UP
CDK7	0	0	0.518554	UP
CDS1	0	0	1.15478	UP
CDYL	0.000629	0.000898	0.166324	UP
CHD8	0.027029	0.032766	0.10838	UP
CHRM4	0.011285	0.014573	0.323616	UP
CLDN3	0	1e-06	1.47476	UP
CLDN4	7.1e-05	0.000107	0.955302	UP
CLDN7	0	0	1.42681	UP
CLDN9	1e-06	1e-06	0.812635	UP
CLN3	0	0	0.798104	UP
COL1A2	0	0	1.72445	UP
COL8A1	0	0	1.35926	UP
CSNK1A1	5.8e-05	8.8e-05	0.230188	UP
CST6	0	0	1.7784	UP
CTBP2	0	0	0.451432	UP
CTNNA1	0.008302	0.010959	0.10792	UP
CTSK	0.650352	0.680122	0.070676	UP
E2F7	0	0	2.74543	UP
EHMT1	0.014632	0.018414	0.127741	UP
EHMT2	0	0	0.416041	UP
ELF3	0.000121	0.00018	1.0847	UP
ENC1	0	0	0.885805	UP
EOMES	0.015887	0.019826	0.422365	UP
EPHX4	0.98496	0.99059	0.003816	UP
ESR1	0.01482	0.018572	0.698546	UP
EXO1	0	0	3.56799	UP
FANCD2	0	0	1.40632	UP
FOXA1	0	0	1.95549	UP
FOXG1	0.042275	0.050222	0.225238	UP
FOXJ1	0	0	1.9732	UP
FOXM1	0	0	3.30745	UP
FSCN1	0.679283	0.70541	0.044006	UP
FUS	0	0	0.590316	UP
GAD1	0	0	1.21289	UP
GATA3	0	0	1.50445	UP
GATA4	0	0	1.29631	UP
GLIS2	0	0	0.664451	UP
GPRC5A	0	0	2.4245	UP
GREB1	0.028042	0.033855	0.499816	UP
GRHL2	0	0	1.54245	UP
GSK3B	0	0	0.346817	UP
HAPLN1	0	0	3.33929	UP
HDAC1	0	0	0.392392	UP
HDAC2	0	0	0.370065	UP
HDGF	0	0	1.03332	UP
HES1	0.431278	0.455835	0.090357	UP
HEXIM1	0.231361	0.252626	0.083667	UP
HIF1A	0.059272	0.068765	0.164781	UP
HIST1H3A	0.00294	0.004006	0.255317	UP
HMGA2	0	0	0.906601	UP
HOPX	0	0	1.0048	UP
HSPA1A	0.003904	0.005271	0.333733	UP
HSPA2	0.065924	0.076184	0.277064	UP
IGFBP2	0.904471	0.916819	0.022143	UP
IGFBP7	0.187543	0.207837	0.153063	UP
JUP	0	0	0.630308	UP
KRT18	0	0	1.78844	UP
KRT8	0	0	1.9342	UP
LMX1B	0.001754	0.002423	0.726932	UP
LYPD1	0	0	1.47913	UP
MDC1	0.010773	0.014033	0.145982	UP
MDM2	2e-06	3e-06	0.266025	UP
MED6	0.004854	0.006464	0.121581	UP
MRPL13	0	0	1.08383	UP
MTA3	0	0	0.428176	UP
MUS81	0.217398	0.239138	0.063225	UP
NDC80	0	0	3.29864	UP
NEFL	0.00474	0.006341	0.575039	UP
NME1	0	0	1.41206	UP
NMU	0	0	1.97833	UP
NRK	0.99059	0.99059	0.002215	UP
OAZ3	0	0	1.12568	UP
OCLN	0	0	1.17052	UP
OVOL2	0	0	1.36101	UP
PALB2	0	0	0.495009	UP
PARD6B	0	0	1.63667	UP
PARP1	0	0	1.08911	UP
PBX1	0	0	0.646663	UP
PIPOX	0.002561	0.003505	0.297243	UP
PLS1	4e-06	6e-06	0.895355	UP
PRDM1	5e-06	8e-06	0.446002	UP
PRLR	0	0	1.52859	UP
PRMT5	0.00255	0.003505	0.166016	UP
PROM2	0	1e-06	1.3045	UP
PTGES2	0	0	0.376933	UP
RAD18	1.4e-05	2.2e-05	0.373348	UP
RAD51AP1	0	0	2.04637	UP
RAD51C	1e-06	1e-06	0.348346	UP
RAD9A	0.000784	0.001109	0.252204	UP
RASEF	5.8e-05	8.8e-05	1.17951	UP
RCOR1	0.000253	0.00037	0.2378	UP
RETN	0.653755	0.681281	0.034522	UP
RFC3	0	0	0.659062	UP
RSF1	0.182294	0.202776	0.099855	UP
RUVBL2	0	0	0.684682	UP
SETDB1	0	0	0.389441	UP
SMARCA5	2e-06	3e-06	0.256286	UP
SMARCD2	1.5e-05	2.3e-05	0.272617	UP
SOX13	0.350418	0.373026	0.068673	UP
SOX2	0.000824	0.00116	0.875261	UP
STRA6	0	0	1.65532	UP
TBL1X	0.634673	0.66607	0.040173	UP
TFF1	0.000151	0.000222	1.67223	UP
TGFB1	0	0	0.680104	UP
TGFB3	0	1e-06	0.695837	UP
THAP10	0.043624	0.051619	0.150473	UP
THBS1	0.001659	0.002303	0.310956	UP
TLE3	0	0	0.760731	UP
TMED4	0	0	0.283156	UP
TMPRSS4	0	0	2.00937	UP
TP53	0.203071	0.224208	0.101968	UP
TRRAP	0.137864	0.156282	0.086937	UP
VAV3	0	0	1.38169	UP
VCAN	0	0	1.90833	UP
VDR	5e-06	9e-06	0.651032	UP
WIZ	1e-05	1.6e-05	0.243792	UP
WWP1	3e-06	5e-06	0.45518	UP
XRCC1	6e-06	1e-05	0.278366	UP
XRCC4	0	0	0.369161	UP
XRCC5	0	0	0.309266	UP
YY1	0	0	0.308408	UP
ZNF165	8e-06	1.3e-05	0.596501	UP
ACHE	3e-06	5e-06	-0.740283	DOWN
ADIPOQ	0	0	-6.15157	DOWN
ADM	0	0	-1.92014	DOWN
AKAP12	0	0	-2.35104	DOWN
AMOTL2	0	0	-1.45829	DOWN
ANK1	0.046386	0.054453	-0.42283	DOWN
ANXA3	0	0	-1.95331	DOWN
APC	6e-06	1e-05	-0.274297	DOWN
ARMCX5	0.095433	0.109014	-0.094394	DOWN
ATP10D	0	0	-0.555495	DOWN
ATR	0.32481	0.34701	-0.05736	DOWN
AXIN2	0	0	-1.14605	DOWN
BCL6	0	0	-1.23517	DOWN
BCORL1	0.030439	0.036453	-0.125821	DOWN
BDNF	0	0	-1.60267	DOWN
BIRC2	8.7e-05	0.000131	-0.190698	DOWN
BMP7	4.7e-05	7.1e-05	-0.898214	DOWN
CCL2	0	0	-0.96492	DOWN
CCL3	0.0223	0.027255	-0.402078	DOWN
CCND2	0	0	-1.29917	DOWN
CCNG2	0.89848	0.913865	-0.01115	DOWN
CCNH	0	0	-0.326794	DOWN
CD69	8e-06	1.3e-05	-0.725797	DOWN
CDH17	0	0	-0.83031	DOWN
CDKN1C	0	0	-2.44155	DOWN
CEBPB	0	0	-0.614412	DOWN
CIDEA	0	0	-5.58111	DOWN
CLDN11	0	0	-3.15341	DOWN
CLK1	0	0	-0.893495	DOWN
CREB5	0	0	-2.40439	DOWN
CTNNB1	0.001102	0.001544	-0.225147	DOWN
CXCL1	0	0	-2.2798	DOWN
CXXC4	0.987508	0.99059	-0.002519	DOWN
CYP17A1	0.91954	0.928924	-0.00899	DOWN
DKK1	0.299401	0.322181	-0.248874	DOWN
DPP6	0	0	-3.85831	DOWN
DSG2	0.021005	0.025779	-0.244652	DOWN
E2F4	0	1e-06	-0.247082	DOWN
ENPP2	0	0	-2.90653	DOWN
ERCC5	0	0	-0.427484	DOWN
ESR2	0	0	-1.97762	DOWN
ETS1	0	0	-0.717398	DOWN
ETV6	0.058141	0.067717	-0.204921	DOWN
FANCM	0.009474	0.012396	-0.189422	DOWN
FAT1	0	0	-1.22365	DOWN
FGF9	0	0	-2.32172	DOWN
FOXP1	0.012661	0.016279	-0.173505	DOWN
FOXP2	0	0	-2.29354	DOWN
FTL	0.013884	0.017622	-0.297989	DOWN
GADD45B	0.054793	0.064069	-0.22111	DOWN
GATA1	0.011182	0.014503	-0.281101	DOWN
HDAC4	0	0	-1.12651	DOWN
HDAC5	0	0	-0.731274	DOWN
HEY1	0	0	-0.787288	DOWN
HIC1	0	0	-0.980789	DOWN
HIPK2	0	0	-0.769107	DOWN
HMG20A	0.247646	0.269417	-0.052137	DOWN
HOXC6	0.04479	0.052789	-0.205195	DOWN
HTT	0.004959	0.006575	-0.159391	DOWN
ID1	0	0	-1.43536	DOWN
IFI16	0	0	-0.575064	DOWN
IGFBP3	0	0	-0.725905	DOWN
IGFBP6	0	0	-3.50542	DOWN
ITM2A	0	0	-2.78664	DOWN
KCNIP3	0	0	-0.87278	DOWN
KDM3B	0.000608	0.000873	-0.169408	DOWN
KIAA0182	0.778465	0.802792	-0.018643	DOWN
KLF12	0.00014	0.000207	-0.340655	DOWN
KLF4	0	0	-2.41851	DOWN
KLF8	0	0	-1.34945	DOWN
KLHL4	0	0	-1.68943	DOWN
LAMA5	0.066551	0.076611	-0.179375	DOWN
LIMS1	0.15998	0.179978	-0.134833	DOWN
LMO3	0	0	-2.28317	DOWN
MAFB	0.149978	0.169367	-0.125768	DOWN
MAP2K5	0	0	-0.525248	DOWN
MAT2B	0	0	-0.33031	DOWN
MECOM	0	0	-1.10611	DOWN
MIA	0	0	-3.32673	DOWN
MITF	0	0	-0.998004	DOWN
MLL	0	0	-0.707801	DOWN
MMD	0	0	-1.9958	DOWN
MMP7	0.000112	0.000167	-1.23926	DOWN
MSH5	0.01381	0.017603	-0.227242	DOWN
MTA1	0.453186	0.477291	-0.047532	DOWN
MTMR15	0	0	-0.536675	DOWN
MYC	0	0	-1.40572	DOWN
MYCBP2	0	0	-1.02629	DOWN
MYST3	0.224145	0.24565	-0.093823	DOWN
NCOR1	0.00033	0.000481	-0.236136	DOWN
NCOR2	0.89622	0.913865	-0.007783	DOWN
NFKB1	0.028988	0.034856	-0.113208	DOWN
NLGN1	0	0	-2.89035	DOWN
NMNAT2	0	0	-2.73988	DOWN
NRXN3	0.01311	0.016783	-0.465354	DOWN
PAK3	0	0	-3.09237	DOWN
PDK1	0.176444	0.19775	-0.130112	DOWN
PERP	0.285858	0.308726	-0.138192	DOWN
PHB2	0.024388	0.029686	-0.119609	DOWN
PHC1	0	0	-0.364305	DOWN
PHC2	0.004287	0.005761	-0.124905	DOWN
PHF21A	0	0	-0.290882	DOWN
PIAS1	0.000598	0.000862	-0.199823	DOWN
PKP2	0.016522	0.020531	-0.348184	DOWN
PLD1	0	0	-1.31001	DOWN
PNN	0.021005	0.025779	-0.143392	DOWN
PPARG	0	0	-2.96212	DOWN
PRDM16	0	0	-1.90016	DOWN
PRDM2	0	0	-0.343469	DOWN
PTEN	0	0	-0.481804	DOWN
RAD51L1	2e-06	3e-06	-0.641329	DOWN
RAF1	0.841934	0.862256	-0.007491	DOWN
RARG	0.395654	0.419676	-0.060193	DOWN
RBPJ	0	0	-0.432006	DOWN
RGS20	0.000762	0.001084	-0.572386	DOWN
RING1	1.1e-05	1.7e-05	-0.216793	DOWN
SATB1	0	0	-1.5295	DOWN
SEMA3A	0	0	-1.69681	DOWN
SF1	0	0	-0.163512	DOWN
SH3RF2	0	0	-1.98265	DOWN
SIRT1	0	0	-0.407967	DOWN
SLC26A2	0.008462	0.011121	-0.301387	DOWN
SLC6A15	0	0	-1.93905	DOWN
SMAD3	0	0	-0.598178	DOWN
SMAD6	0	0	-0.72443	DOWN
SNAI1	0.787644	0.809447	-0.032699	DOWN
SNAI2	0	0	-0.899096	DOWN
SOCS2	0	0	-1.9771	DOWN
SOX6	0	0	-2.15923	DOWN
SPAG9	2e-06	4e-06	-0.306074	DOWN
ST3GAL6	0	0	-0.988274	DOWN
ST6GAL1	0.033391	0.039828	-0.262423	DOWN
TBXT	0.001494	0.002083	-0.254418	DOWN
TCF4	0	0	-0.675338	DOWN
TLE1	0	0	-0.908583	DOWN
TLE2	0	0	-1.35019	DOWN
TLE4	0	0	-1.52645	DOWN
TOB2	0	0	-0.382951	DOWN
VSNL1	0	0	-1.22537	DOWN
WNT5B	0	0	-1.02866	DOWN
ZAP70	0.014586	0.018414	-0.443903	DOWN
ZFPM2	0	0	-0.935371	DOWN
ZNF366	0	0	-1.51235	DOWN
ZNF616	0.180867	0.201946	-0.089545	DOWN

## Sheet: CTBPsh
GeneSymbol	P-value	FDR	log2-FC(CTBPsh/control)	Direction	Direction_TCGA
CLDN7	1.07816e-11	2.18984e-10	0.806232	UP	UP
HOPX	8.09869e-15	3.50627e-13	-1.03645	DOWN	UP
TFF1	2.16025e-12	5.064e-11	-0.648417	DOWN	UP
ADM	1.55661e-15	8.3839e-14	-0.815868	DOWN	DOWN
KCNIP3	1.12096e-17	1.1592e-15	-0.623149	DOWN	DOWN
KLF8	3.23384e-08	2.94825e-07	2.13712	UP	DOWN
LMO3	2.02539e-07	1.5446e-06	-0.72826	DOWN	DOWN
MITF	2.91954e-15	1.44358e-13	-0.62227	DOWN	DOWN
SEMA3A	5.93822e-17	4.88473e-15	-0.622707	DOWN	DOWN

## Sheet: HIPP
GeneSymbol	P-value	FDR	log2-FC(HIPP/control)	Direction	Direction_TCGA
ATOH1	2.24984e-10	3.09032e-10	-1.37411	DOWN	UP
COL8A1	5.859e-15	1.58018e-14	-1.53401	DOWN	UP
EOMES	2.19733e-10	3.02464e-10	-1.45433	DOWN	UP
GATA4	1.05123e-10	1.50699e-10	-1.40745	DOWN	UP
HAPLN1	1.58841e-08	1.75064e-08	-1.44535	DOWN	UP
HOPX	1.68414e-16	6.32715e-16	-1.39404	DOWN	UP
IGFBP7	1.55505e-16	5.9022e-16	-1.36036	DOWN	UP
LYPD1	3.39372e-15	9.60528e-15	-1.57218	DOWN	UP
PRLR	1.54303e-12	2.7802e-12	-1.37143	DOWN	UP
SOX2	7.58959e-10	9.52753e-10	-1.47282	DOWN	UP
THAP10	1.86766e-10	2.59733e-10	-1.35803	DOWN	UP
THBS1	5.70754e-14	1.28405e-13	-1.45789	DOWN	UP
ATP10D	9.27752e-15	2.40986e-14	-1.32972	DOWN	DOWN
CDH17	4.06054e-10	5.31296e-10	-1.33584	DOWN	DOWN
CREB5	4.48931e-16	1.53724e-15	-1.40672	DOWN	DOWN
CXCL1	4.76319e-12	8.0455e-12	-1.70681	DOWN	DOWN
KCNIP3	3.44152e-19	2.82839e-18	-1.48075	DOWN	DOWN
MMP7	6.06364e-09	6.91846e-09	-1.44221	DOWN	DOWN
PLD1	4.63086e-14	1.05867e-13	-1.33091	DOWN	DOWN
PRDM16	3.46109e-09	4.04517e-09	-1.35172	DOWN	DOWN
SOCS2	1.25792e-18	8.65575e-18	-1.39954	DOWN	DOWN

## Sheet: P4
GeneSymbol	P-value	FDR	log2-FC(P4/control)	Direction	Direction_TCGA
CEBPB	4.71813e-14	2.35218e-12	0.889469	UP	DOWN
COL8A1	2.12178e-16	2.32714e-14	-1.02341	DOWN	UP
HDAC2	6.51982e-18	1.14287e-15	-0.902094	DOWN	UP

## Sheet: GEO_GSE37751
GeneSymbol	P-value	FDR	log2-FC(cancer/normal)	Direction
ACHE	0.000239	0.00124	0.129119	UP
ACP5	3.93e-07	4.99e-06	0.690179	UP
AGR2	0.000163	0.000888	1.32664	UP
ANAPC5	0.414	0.553	0.0446838	UP
ANK1	0.32	0.459	0.0309433	UP
ANK3	0.00602	0.0194	0.403883	UP
ANXA9	3.6e-06	3.4e-05	0.715345	UP
AP1S1	5.8e-13	4.99e-11	0.664189	UP
ARID1A	0.114	0.209	0.0814845	UP
ATOH1	0.303	0.44	0.0330346	UP
ATP1B1	0.0113	0.0327	0.420543	UP
ATR	0.000178	0.000962	0.242952	UP
ATXN1	0.0385	0.0888	0.139349	UP
AXIN1	0.000213	0.00112	0.164474	UP
BAX	8.08e-11	3.35e-09	0.305912	UP
BCL3	0.791	0.864	0.021517	UP
BCOR	1.88e-06	1.94e-05	0.299404	UP
BIK	1.67e-05	0.000127	0.193379	UP
BIRC2	0.241	0.372	0.0534104	UP
BMP7	0.206	0.33	0.100273	UP
BPNT1	3.74e-08	6.45e-07	0.43916	UP
BRCA1	3.21e-06	3.06e-05	0.501759	UP
BRCA2	1.15e-11	6.43e-10	0.744512	UP
BRIP1	1.75e-07	2.47e-06	0.990117	UP
BTRC	0.105	0.197	0.162847	UP
BUB3	9.82e-10	2.89e-08	0.455981	UP
CALR	6.48e-09	1.41e-07	0.385157	UP
CBFB	1.95e-05	0.000144	0.267475	UP
CBX4	3.63e-10	1.21e-08	0.397361	UP
CCNE2	3.13e-09	7.55e-08	1.02884	UP
CCNG2	0.121	0.219	0.132593	UP
CD24	2.83e-06	2.76e-05	1.30026	UP
CD44	0.16	0.272	0.108623	UP
CD69	0.0021	0.00798	0.462208	UP
CDH1	7.74e-05	0.000469	1.10647	UP
CDH17	0.763	0.844	0.0110694	UP
CDK7	2.95e-06	2.86e-05	0.239977	UP
CDS1	9.81e-08	1.49e-06	0.714074	UP
CDYL	0.0947	0.181	0.0611832	UP
CHD8	0.0251	0.0628	0.104205	UP
CLDN3	0.00664	0.021	0.433623	UP
CLDN4	6.74e-05	0.000417	0.586411	UP
CLDN7	4.56e-06	4.19e-05	0.801632	UP
CLDN9	0.225	0.353	0.0470575	UP
CLN3	2.65e-06	2.61e-05	0.299712	UP
COL1A2	0.000467	0.00221	0.549614	UP
COL8A1	0.0053	0.0175	0.405649	UP
CSNK1A1	0.964	0.978	0.00309175	UP
CST6	0.0139	0.0388	0.120182	UP
CTBP2	0.426	0.564	0.0338565	UP
CTBP2	0.471	0.607	0.0445154	UP
CTNNB1	0.939	0.962	0.0046558	UP
CTSK	0.442	0.58	0.110287	UP
CXXC4	0.69	0.789	0.0287895	UP
DKK1	0.00168	0.0066	0.683302	UP
E2F4	0.0263	0.0652	0.0944469	UP
E2F7	9e-10	2.68e-08	0.484914	UP
EHMT1	0.00499	0.0166	0.118003	UP
EHMT2	7.89e-06	6.69e-05	0.266143	UP
ELF3	4.03e-05	0.000269	0.913051	UP
ENC1	1.09e-09	3.15e-08	0.631955	UP
EOMES	2.97e-07	3.92e-06	0.303083	UP
EPHX4	0.0179	0.0477	0.158481	UP
ESR1	0.787	0.862	0.00920797	UP
ESR1	0.261	0.394	0.321198	UP
ETV6	0.0614	0.129	0.198457	UP
EXO1	2.7e-08	4.87e-07	0.827231	UP
FANCD2	2.18e-11	1.09e-09	0.763275	UP
FANCM	0.026	0.0646	0.12237	UP
FGF9	0.507	0.639	0.0593232	UP
FOXA1	0.000327	0.00162	0.978085	UP
FOXG1	0.09	0.174	0.0805224	UP
FOXJ1	0.00238	0.00891	0.15254	UP
FOXM1	1.2e-09	3.43e-08	1.14888	UP
FSCN1	0.623	0.736	0.0403238	UP
FTL	0.126	0.226	0.149533	UP
FUS	1.94e-07	2.71e-06	0.464832	UP
GAD1	0.0357	0.0836	0.167382	UP
GATA1	0.991	0.994	0.00031486	UP
GATA3	0.00293	0.0106	0.741569	UP
GATA4	0.0831	0.164	0.0633516	UP
GLIS2	0.368	0.509	0.0655475	UP
GPRC5A	0.136	0.239	0.278317	UP
GREB1	0.273	0.409	0.224561	UP
GRHL2	5.78e-08	9.36e-07	1.20202	UP
GSK3B	0.0286	0.0697	0.130185	UP
HAPLN1	0.000861	0.00374	0.383304	UP
HDAC1	3.85e-07	4.9e-06	0.456548	UP
HDAC2	0.000381	0.00185	0.311408	UP
HDGF	1.22e-09	3.47e-08	0.492296	UP
HIF1A	0.0154	0.0421	0.264912	UP
HIST1H3A	5.26e-05	0.000338	0.344735	UP
HOPX	0.48	0.614	0.0301437	UP
HOXC6	0.565	0.689	0.0461829	UP
HSPA2	0.438	0.577	0.0893231	UP
HTT	0.857	0.91	0.00774583	UP
JUP	0.00245	0.00915	0.317456	UP
KLF12	0.165	0.279	0.104856	UP
KRT18	6.16e-06	5.39e-05	0.608935	UP
KRT18	1.06e-07	1.6e-06	0.769223	UP
KRT8	1.88e-08	3.56e-07	1.07427	UP
LAMA5	0.505	0.638	0.0374116	UP
LMX1B	0.013	0.0367	0.211732	UP
LYPD1	0.000324	0.00161	0.190621	UP
MAT2B	0.361	0.501	0.0388899	UP
MDC1	0.167	0.281	0.0756954	UP
MDM2	0.000867	0.00377	0.219618	UP
MMP7	0.415	0.554	0.275091	UP
MRPL13	1.49e-06	1.58e-05	0.388266	UP
MTA3	0.777	0.854	0.0163722	UP
MUS81	0.136	0.24	0.0519429	UP
NDC80	2.55e-08	4.61e-07	0.835398	UP
NEFL	0.00296	0.0107	0.103612	UP
NFKB1	0.452	0.589	0.0465646	UP
NMU	0.165	0.279	0.0473374	UP
NRK	0.535	0.663	0.0637048	UP
NRXN3	0.404	0.544	0.10157	UP
OAZ3	0.00128	0.00523	0.145732	UP
OCLN	0.00276	0.0101	0.67713	UP
OVOL2	0.00261	0.00962	0.237636	UP
PALB2	7.77e-05	0.00047	0.26918	UP
PARD6B	0.000303	0.00152	0.575984	UP
PARP1	3.56e-08	6.18e-07	0.523924	UP
PBX1	0.747	0.832	0.0357659	UP
PDK1	0.0525	0.114	0.244023	UP
PERP	0.0434	0.0978	0.289338	UP
PHC1	0.876	0.924	0.0108728	UP
PHC1	0.896	0.936	0.00906675	UP
PHC2	0.335	0.474	0.0380456	UP
PIPOX	0.000187	0.001	0.129622	UP
PKP2	0.317	0.455	0.157299	UP
PLS1	0.00109	0.00455	0.370408	UP
PNN	0.0259	0.0645	0.131646	UP
PRDM1	0.000121	0.00069	0.476452	UP
PRLR	2.69e-06	2.65e-05	1.20518	UP
PRMT5	0.0253	0.0633	0.144139	UP
PROM2	5.67e-09	1.25e-07	0.697563	UP
PTGES2	9.45e-06	7.81e-05	0.180433	UP
RAD18	2.41e-05	0.000173	0.379835	UP
RAD51AP1	2.7e-11	1.31e-09	1.03281	UP
RAD51C	0.0635	0.132	0.194045	UP
RAD9A	0.00158	0.00626	0.174494	UP
RAF1	0.168	0.282	0.0738319	UP
RASEF	0.00038	0.00185	0.73645	UP
RBPJ	0.528	0.658	0.032189	UP
RCOR1	0.208	0.333	0.0749349	UP
RETN	0.649	0.757	0.0151584	UP
RFC3	0.00335	0.0119	0.282513	UP
RGS20	0.597	0.716	0.018458	UP
RING1	0.96	0.976	0.00245102	UP
RSF1	0.0154	0.0421	0.132375	UP
RUVBL2	0.00671	0.0212	0.150573	UP
SETDB1	0.000114	0.000653	0.289648	UP
SLC6A15	0.0349	0.0818	0.244503	UP
SMARCA5	0.00349	0.0123	0.153636	UP
SOX2	0.49	0.624	0.0648864	UP
ST6GAL1	0.193	0.315	0.166754	UP
STRA6	8.99e-06	7.48e-05	0.383116	UP
TBL1X	0.434	0.572	0.0727184	UP
TFF1	0.0805	0.16	0.469389	UP
TGFB1	0.000325	0.00161	0.299072	UP
TGFB3	7.22e-05	0.000442	0.490963	UP
THBS1	0.484	0.619	0.0787942	UP
TLE3	1.08e-05	8.71e-05	0.277611	UP
TMED4	0.0236	0.0599	0.106846	UP
TMPRSS4	0.00119	0.00494	0.499537	UP
TP53	0.695	0.792	0.0413048	UP
TRRAP	0.000259	0.00133	0.175072	UP
VAV3	1.69e-09	4.52e-08	0.786632	UP
VCAN	1.11e-05	8.96e-05	0.701744	UP
VDR	1.96e-10	7.21e-09	0.737628	UP
WIZ	0.478	0.613	0.0334132	UP
WNT5B	0.0928	0.179	0.0494187	UP
WWP1	0.149	0.257	0.130371	UP
XRCC4	0.000668	0.00301	0.214702	UP
XRCC5	0.0445	0.0999	0.100953	UP
YY1	0.416	0.555	0.0225761	UP
ZAP70	6.22e-07	7.37e-06	0.428706	UP
ZNF165	0.000834	0.00364	0.326554	UP
ADIPOQ	3.05e-15	7e-13	-3.15503	DOWN
ADM	3.93e-10	1.3e-08	-0.818192	DOWN
AKAP12	2.14e-13	2.22e-11	-1.25484	DOWN
AMOTL2	9.02e-17	4.85e-14	-0.867484	DOWN
ANXA3	3.12e-05	0.000216	-0.780213	DOWN
APC	7.83e-06	6.64e-05	-0.242613	DOWN
ATP10D	0.149	0.257	-0.110438	DOWN
AXIN2	0.000822	0.00359	-0.16892	DOWN
BCL6	2.65e-10	9.34e-09	-0.625096	DOWN
BCORL1	0.154	0.264	-0.0758131	DOWN
BDNF	0.0943	0.181	-0.129514	DOWN
BMP1	0.151	0.26	-0.0572081	DOWN
BMP1	0.531	0.66	-0.0509704	DOWN
BNIP1	0.00617	0.0198	-0.0989156	DOWN
CCL2	0.000491	0.00231	-0.601219	DOWN
CCL3	0.916	0.948	-0.01212	DOWN
CCND2	1.89e-06	1.94e-05	-0.508445	DOWN
CCNH	6.89e-13	5.79e-11	-0.554115	DOWN
CDKN1C	1.29e-07	1.9e-06	-0.206269	DOWN
CEBPB	0.00478	0.016	-0.322186	DOWN
CHRM4	0.23	0.359	-0.0445835	DOWN
CIDEA	9.54e-14	1.15e-11	-1.51706	DOWN
CLDN11	2.89e-05	0.000203	-0.567433	DOWN
CLK1	0.0321	0.0763	-0.129035	DOWN
CREB5	1.58e-11	8.28e-10	-1.03203	DOWN
CTNNA1	0.00466	0.0157	-0.13562	DOWN
CXCL1	0.00238	0.00891	-0.315585	DOWN
CYP17A1	0.986	0.991	-0.00047621	DOWN
DPP6	4.24e-06	3.92e-05	-0.19497	DOWN
DSG2	0.0447	0.1	-0.302359	DOWN
ENPP2	1.4e-13	1.55e-11	-1.39639	DOWN
ESR2	1.89e-08	3.57e-07	-0.357317	DOWN
ETS1	0.0174	0.0465	-0.218578	DOWN
FAT1	0.0016	0.00634	-0.351287	DOWN
FOXP1	0.432	0.57	-0.0658892	DOWN
FOXP2	9.94e-17	5.17e-14	-1.10456	DOWN
GADD45B	0.00165	0.00652	-0.361435	DOWN
HDAC4	0.00302	0.0109	-0.0906332	DOWN
HDAC5	0.000102	0.000598	-0.172527	DOWN
HES1	0.932	0.958	-0.00947135	DOWN
HEXIM1	0.611	0.727	-0.0346689	DOWN
HEY1	0.00526	0.0174	-0.237175	DOWN
HIC1	0.000164	0.000891	-0.191393	DOWN
HIPK2	2.26e-06	2.26e-05	-0.423559	DOWN
HMG20A	0.162	0.275	-0.0571996	DOWN
ID1	2.72e-09	6.71e-08	-0.668404	DOWN
IFI16	0.07	0.143	-0.19832	DOWN
IGFBP2	0.946	0.967	-0.00881532	DOWN
IGFBP3	0.000621	0.00284	-0.260652	DOWN
IGFBP6	2.33e-15	5.8e-13	-0.807783	DOWN
IGFBP7	0.153	0.263	-0.10714	DOWN
ITM2A	3.65e-09	8.66e-08	-0.887897	DOWN
KCNIP3	0.014	0.039	-0.155182	DOWN
KDM3B	0.000205	0.00109	-0.151245	DOWN
KLF4	3.01e-15	6.95e-13	-1.55454	DOWN
KLF8	4.11e-06	3.82e-05	-0.511276	DOWN
KLHL4	0.000555	0.00257	-0.215688	DOWN
LIMS1	0.0323	0.0769	-0.163518	DOWN
LMO3	1.04e-09	3.03e-08	-1.44536	DOWN
MAFB	0.934	0.959	-0.00752282	DOWN
MAP2K5	0.0522	0.113	-0.0911748	DOWN
MECOM	1.66e-11	8.64e-10	-0.709592	DOWN
MECOM	3.67e-10	1.23e-08	-0.394715	DOWN
MED6	0.145	0.253	-0.0761795	DOWN
MITF	1.6e-06	1.68e-05	-0.49054	DOWN
MMD	6.64e-11	2.82e-09	-1.40665	DOWN
MTA1	0.967	0.98	-0.00197704	DOWN
MYC	4.32e-05	0.000285	-0.494544	DOWN
MYCBP2	5.38e-06	4.8e-05	-0.326582	DOWN
NCOR1	0.00269	0.00989	-0.18553	DOWN
NCOR2	0.368	0.508	-0.050058	DOWN
NLGN1	5.19e-19	1.08e-15	-1.28309	DOWN
NMNAT2	3.88e-19	9.95e-16	-1.29309	DOWN
PAK3	0.000218	0.00114	-0.490176	DOWN
PHB2	0.661	0.767	-0.0275067	DOWN
PHF21A	0.0197	0.0515	-0.10879	DOWN
PIAS1	0.239	0.37	-0.0446863	DOWN
PLD1	1.73e-05	0.00013	-0.489126	DOWN
PPARG	6.03e-18	6.86e-15	-1.91196	DOWN
PRDM16	3.73e-05	0.000251	-0.152148	DOWN
PRDM2	0.0113	0.0327	-0.116572	DOWN
PTEN	4.1e-09	9.57e-08	-0.381091	DOWN
RARG	0.518	0.649	-0.0409138	DOWN
RBPJ	0.0171	0.0459	-0.123129	DOWN
RING1	0.963	0.978	-0.0021298	DOWN
SATB1	0.00803	0.0246	-0.267202	DOWN
SEMA3A	1.7e-06	1.77e-05	-0.768211	DOWN
SF1	0.0071	0.0222	-0.130762	DOWN
SH3RF2	4.07e-06	3.79e-05	-0.479981	DOWN
SIRT1	3.17e-07	4.15e-06	-0.238669	DOWN
SLC26A2	0.013	0.0367	-0.234378	DOWN
SMAD3	4.14e-06	3.84e-05	-0.369438	DOWN
SMAD6	1.4e-05	0.000109	-0.258029	DOWN
SNAI1	0.187	0.306	-0.1682	DOWN
SNAI2	0.0673	0.139	-0.236548	DOWN
SOCS2	3.66e-09	8.67e-08	-0.595516	DOWN
SOX13	0.252	0.385	-0.0687142	DOWN
SOX6	0.000112	0.000647	-0.323044	DOWN
SPAG9	2.64e-05	0.000187	-0.230409	DOWN
ST3GAL6	0.00257	0.00952	-0.294816	DOWN
TCF4	1.43e-06	1.52e-05	-0.517498	DOWN
THAP10	0.529	0.658	-0.022618	DOWN
TLE1	2.45e-06	2.44e-05	-0.562773	DOWN
TLE2	2.18e-07	3e-06	-0.344712	DOWN
TLE4	0.000641	0.00291	-0.356241	DOWN
TOB2	2.4e-08	4.37e-07	-0.32805	DOWN
VSNL1	0.69	0.789	-0.0860122	DOWN
XRCC1	0.336	0.475	-0.0469046	DOWN
ZFPM2	5.36e-09	1.19e-07	-0.858803	DOWN
ZNF366	1.48e-07	2.14e-06	-0.43413	DOWN
ZNF616	0.529	0.658	-0.0347097	DOWN
ZNF616	0.996	0.997	-0.00029521	DOWN
